# Supplementary material for: Digital measurement of SARS-CoV-2 transmission risk from 7 million contacts
Source: Nature. 2023 Dec 20;626(7997):145–50. doi: 10.1038/s41586-023-06952-2 (PMC10830410; doi:10.1038/s41586-023-06952-2)
Supplement: Supplementary file 3 — CSV file containing Supplementary Table 6, corresponding to the results presented in Fig. 1a. [file 41586_2023_6952_MOESM3_ESM.csv]

which_score	n	meanscore	probability_of_reported_infection	upperCI	lowerCI
maximum risk score	2037583	1.195916537	0.019231609	0.019420559	0.019043151
maximum risk score	1450139	1.393794767	0.021291062	0.021526212	0.021056602
maximum risk score	1020279	1.624995628	0.024120853	0.024418811	0.023823876
maximum risk score	714550	1.894368547	0.028035827	0.028419285	0.027653768
maximum risk score	500823	2.208692438	0.033624654	0.034123832	0.033125475
maximum risk score	353994	2.575128341	0.042432923	0.043096776	0.04176907
maximum risk score	255084	3.003239589	0.054252717	0.055134779	0.053374575
maximum risk score	187579	3.501266563	0.070146445	0.071303291	0.06899493
maximum risk score	137013	4.081919761	0.089597337	0.091115442	0.088086532
maximum risk score	101589	4.758835462	0.108043194	0.109952849	0.106133538
maximum risk score	75613	5.548900016	0.124409824	0.126763916	0.122055731
maximum risk score	55228	6.468329679	0.137955385	0.140834359	0.135094517
maximum risk score	40665	7.540535224	0.150965203	0.15445715	0.147497848
maximum risk score	30102	8.79917206	0.158959538	0.163112086	0.15484021
maximum risk score	87300	13.49688384	0.170893471	0.173390607	0.168396334
cumulative risk score	2727779	1.292931578	0.018518729	0.018678933	0.018358892
cumulative risk score	835226	2.129218068	0.019191213	0.019485744	0.018897879
cumulative risk score	912568	3.072980326	0.021816456	0.022116708	0.021517301
cumulative risk score	685240	4.648397582	0.02873008	0.029125562	0.028334598
cumulative risk score	486155	7.015888152	0.035642953	0.03616542	0.035122543
cumulative risk score	341128	10.59038241	0.041828874	0.042503107	0.041157571
cumulative risk score	256448	15.99960202	0.048809115	0.049643592	0.047978538
cumulative risk score	196637	24.09996833	0.058442714	0.059480159	0.057410355
cumulative risk score	144568	36.32346064	0.071461181	0.072789276	0.070133086
cumulative risk score	110509	54.91013723	0.090028866	0.091721036	0.088345746
cumulative risk score	92698	83.0741481	0.117089905	0.119161147	0.115018663
cumulative risk score	84451	125.3826827	0.148831867	0.151235628	0.146439947
cumulative risk score	74524	188.4712501	0.180116473	0.182880683	0.177365681
cumulative risk score	54275	281.8121359	0.20620912	0.209617688	0.202818977
cumulative risk score	45335	540.1425392	0.212176023	0.215947943	0.208426161
duration (hours)	1447598	0.323599692	0.018984552	0.01920699	0.018762806
duration (hours)	2009051	0.461692677	0.018511725	0.01869838	0.018325568
duration (hours)	1048697	0.843118842	0.022809258	0.023095327	0.022524142
duration (hours)	708320	1.242577296	0.031090468	0.031495652	0.030686695
duration (hours)	475469	1.835692302	0.035516511	0.036044411	0.034990714
duration (hours)	366163	2.734721832	0.042565743	0.043221188	0.041913028
duration (hours)	259147	4.202809088	0.052387255	0.053247771	0.051530598
duration (hours)	193320	6.375728067	0.061974964	0.0630509	0.0609042
duration (hours)	131729	9.770151726	0.078798139	0.080255676	0.077348192
duration (hours)	105128	14.97065133	0.09999239	0.101809223	0.09818507
duration (hours)	97200	22.89100291	0.133384774	0.135524691	0.131255144
duration (hours)	93201	34.8908658	0.164172058	0.166554007	0.161800839
duration (hours)	71182	52.58697072	0.18935967	0.192239611	0.186479728
duration (hours)	41336	83.2305573	0.203236888	0.207131798	0.19936617
