# Supplementary material for: Digital measurement of SARS-CoV-2 transmission risk from 7 million contacts
Source: Nature. 2023 Dec 20;626(7997):145–50. doi: 10.1038/s41586-023-06952-2 (PMC10830410; doi:10.1038/s41586-023-06952-2)
Supplement: Supplementary file 4 — CSV file containing Supplementary Table 7, corresponding to the results presented in Fig. 1b. [file 41586_2023_6952_MOESM4_ESM.csv]

which_score	month	n	meanscore	probability_of_reported_infection	upperCI	lowerCI
maximum risk score	Apr/May21	22877	1.194810868	0.005289155	0.00625082	0.004371203
maximum risk score	Jun-21	149234	1.196159581	0.011331198	0.01187397	0.010795127
maximum risk score	Jul-21	269417	1.196049808	0.015956677	0.016431777	0.015485289
maximum risk score	Aug-21	186138	1.195482948	0.016546863	0.017127078	0.015972021
maximum risk score	Sep-21	137867	1.195330892	0.010241755	0.010778504	0.009712259
maximum risk score	Oct-21	158361	1.195731057	0.010343456	0.010842316	0.00985091
maximum risk score	Nov-21	186943	1.195916358	0.011324307	0.011805738	0.010848226
maximum risk score	Dec-21	379980	1.195634167	0.035938734	0.03653087	0.035349229
maximum risk score	Jan-22	324635	1.196237333	0.024171762	0.024701588	0.023645017
maximum risk score	Feb-22	222131	1.19657888	0.014968645	0.015477353	0.014464438
maximum risk score	Apr/May21	15631	1.392503691	0.006013691	0.007229224	0.004862133
maximum risk score	Jun-21	104496	1.393597074	0.01345506	0.014153652	0.012756469
maximum risk score	Jul-21	193757	1.393521811	0.017134865	0.017712908	0.016556821
maximum risk score	Aug-21	128074	1.393270306	0.018137951	0.018871902	0.017411809
maximum risk score	Sep-21	96694	1.393079421	0.012182762	0.01287567	0.011500196
maximum risk score	Oct-21	113718	1.393819029	0.012188044	0.012829983	0.011554899
maximum risk score	Nov-21	132969	1.394046409	0.01285262	0.013461784	0.012250976
maximum risk score	Dec-21	266634	1.393585718	0.039361072	0.040099912	0.038625982
maximum risk score	Jan-22	234740	1.394280658	0.026799864	0.027455909	0.026148079
maximum risk score	Feb-22	163426	1.39462405	0.016356027	0.016974043	0.015744129
maximum risk score	Apr/May21	10991	1.626044882	0.010645073	0.012646711	0.008734419
maximum risk score	Jun-21	70727	1.623925546	0.016302119	0.017235285	0.015368954
maximum risk score	Jul-21	133541	1.624155036	0.019664373	0.020413206	0.018923027
maximum risk score	Aug-21	86714	1.624614509	0.020434993	0.021380631	0.019500888
maximum risk score	Sep-21	66880	1.624717186	0.014817584	0.015744617	0.013905502
maximum risk score	Oct-21	81881	1.625277131	0.015143928	0.015986615	0.014313455
maximum risk score	Nov-21	95149	1.625635028	0.015407414	0.016195651	0.014629686
maximum risk score	Dec-21	185481	1.624719981	0.042446396	0.043368323	0.04152986
maximum risk score	Jan-22	169191	1.625579473	0.030042969	0.030858615	0.029233233
maximum risk score	Feb-22	119724	1.625801928	0.019118974	0.01989576	0.01835054
maximum risk score	Apr/May21	7648	1.893723358	0.01333682	0.015951883	0.01085251
maximum risk score	Jun-21	46221	1.893126044	0.020748145	0.022067891	0.019450034
maximum risk score	Jul-21	90847	1.893783506	0.023457021	0.024447698	0.022477352
maximum risk score	Aug-21	58610	1.893397503	0.02346016	0.02468862	0.022248763
maximum risk score	Sep-21	46498	1.893552914	0.01825885	0.019484709	0.017054497
maximum risk score	Oct-21	58077	1.894903353	0.01814832	0.019250306	0.017063554
maximum risk score	Nov-21	67983	1.894155569	0.018489917	0.019504876	0.017489667
maximum risk score	Dec-21	128959	1.89427265	0.047705085	0.048868245	0.046541924
maximum risk score	Jan-22	122190	1.895299348	0.034364514	0.035387511	0.033349701
maximum risk score	Feb-22	87517	1.895424371	0.022338517	0.023321183	0.021367277
maximum risk score	Apr/May21	5439	2.210077051	0.020959735	0.024820739	0.017282589
maximum risk score	Jun-21	30680	2.205885293	0.025260756	0.02702086	0.023533246
maximum risk score	Jul-21	62278	2.208107477	0.027634157	0.028934776	0.026349594
maximum risk score	Aug-21	39940	2.207169146	0.028167251	0.029794692	0.026564847
maximum risk score	Sep-21	32765	2.208865688	0.024233176	0.025911796	0.022585076
maximum risk score	Oct-21	41126	2.208937142	0.023804892	0.025288139	0.022345961
maximum risk score	Nov-21	47968	2.208222462	0.023890927	0.025266845	0.022535857
maximum risk score	Dec-21	89967	2.209012981	0.053252859	0.054720064	0.051785655
maximum risk score	Jan-22	88171	2.20968542	0.041521589	0.042848556	0.040205963
maximum risk score	Feb-22	62489	2.209753034	0.027748884	0.029045112	0.026468658
maximum risk score	Apr/May21	3872	2.571938587	0.029958678	0.035382231	0.024793388
maximum risk score	Jun-21	20440	2.573433044	0.034344423	0.03683953	0.031849315
maximum risk score	Jul-21	43096	2.574222057	0.032972898	0.03466679	0.031302209
maximum risk score	Aug-21	28065	2.575742911	0.037021201	0.039230358	0.034812043
maximum risk score	Sep-21	23192	2.575431169	0.035572611	0.037987237	0.033201104
maximum risk score	Oct-21	29338	2.57465611	0.031699502	0.033710546	0.029722544
maximum risk score	Nov-21	33936	2.574837417	0.032237152	0.034123055	0.030380717
maximum risk score	Dec-21	63503	2.575329103	0.063241107	0.065146529	0.061351432
maximum risk score	Jan-22	63993	2.57594353	0.050177363	0.051880674	0.048489679
maximum risk score	Feb-22	44559	2.575590658	0.037411073	0.039184003	0.035660585
maximum risk score	Apr/May21	2672	3.000324029	0.043038922	0.050898204	0.035553892
maximum risk score	Jun-21	14482	3.002679884	0.046609584	0.050062146	0.043226074
maximum risk score	Jul-21	30505	3.00217614	0.042976561	0.045271267	0.040714637
maximum risk score	Aug-21	20229	3.001657182	0.049236245	0.052251718	0.046270206
maximum risk score	Sep-21	16486	3.003674243	0.041368434	0.044461968	0.038335557
maximum risk score	Oct-21	20848	3.002323671	0.042450115	0.04518419	0.03971604
maximum risk score	Nov-21	24328	3.002885928	0.044434397	0.047024005	0.041844788
maximum risk score	Dec-21	45800	3.003705223	0.075829694	0.078253275	0.073406114
maximum risk score	Jan-22	47436	3.005106871	0.065077157	0.067311746	0.062863648
maximum risk score	Feb-22	32298	3.002960246	0.047495201	0.049817326	0.045204037
maximum risk score	Apr/May21	2063	3.502295321	0.0547746	0.064953951	0.045079981
maximum risk score	Jun-21	10064	3.49999843	0.058823529	0.063493641	0.054252782
maximum risk score	Jul-21	22334	3.50093638	0.051804424	0.054714785	0.048938838
maximum risk score	Aug-21	14942	3.501637439	0.064783831	0.068732432	0.06083523
maximum risk score	Sep-21	12108	3.499670321	0.061859927	0.066154609	0.057565246
maximum risk score	Oct-21	15299	3.501377649	0.062814563	0.066671024	0.059023466
maximum risk score	Nov-21	17385	3.5004491	0.060396894	0.063963187	0.056888122
maximum risk score	Dec-21	33470	3.500808897	0.09426352	0.097400657	0.091156259
maximum risk score	Jan-22	36320	3.502950243	0.081305066	0.084113436	0.078496696
maximum risk score	Feb-22	23594	3.501202099	0.061880139	0.064974146	0.058828516
maximum risk score	Apr/May21	1451	4.082021384	0.079255686	0.093728463	0.065472088
maximum risk score	Jun-21	7440	4.082627784	0.078091398	0.084274194	0.072043011
maximum risk score	Jul-21	15878	4.079545211	0.065058572	0.068900365	0.061279758
maximum risk score	Aug-21	10911	4.080952673	0.079919347	0.085051783	0.074878563
maximum risk score	Sep-21	9071	4.086369547	0.078161173	0.083783486	0.072649102
maximum risk score	Oct-21	10971	4.081443908	0.07966457	0.084768936	0.074651354
maximum risk score	Nov-21	12532	4.080693461	0.086817747	0.091765081	0.081950207
maximum risk score	Dec-21	23982	4.080487294	0.115961971	0.12004837	0.111917271
maximum risk score	Jan-22	27580	4.08283123	0.102066715	0.105656273	0.098513416
maximum risk score	Feb-22	17197	4.083796806	0.081874746	0.086003373	0.077804268
maximum risk score	Apr/May21	1096	4.761847357	0.093065693	0.11040146	0.076642336
maximum risk score	Jun-21	5155	4.756868697	0.089039767	0.096799224	0.08128031
maximum risk score	Jul-21	11737	4.75660171	0.083155832	0.08818267	0.078214194
maximum risk score	Aug-21	8111	4.755744088	0.102453458	0.109111084	0.095919122
maximum risk score	Sep-21	6671	4.760670206	0.100884425	0.108229651	0.093689102
maximum risk score	Oct-21	8169	4.755122009	0.104419146	0.111151916	0.097808789
maximum risk score	Nov-21	8991	4.759653576	0.108886664	0.11533756	0.102435769
maximum risk score	Dec-21	17893	4.761593804	0.134186553	0.139216453	0.129212541
maximum risk score	Jan-22	21219	4.760606871	0.115745323	0.120081059	0.111456713
maximum risk score	Feb-22	12547	4.757395016	0.099306607	0.104566829	0.094126086
maximum risk score	Apr/May21	886	5.553597182	0.093679458	0.112866817	0.074492099
maximum risk score	Jun-21	3856	5.543054383	0.115145228	0.125259336	0.105290456
maximum risk score	Jul-21	8647	5.550430572	0.094367989	0.100612929	0.088238696
maximum risk score	Aug-21	6225	5.556703174	0.110843373	0.118714859	0.10313253
maximum risk score	Sep-21	4999	5.548174733	0.119423885	0.128425685	0.110422084
maximum risk score	Oct-21	6032	5.550948672	0.124668435	0.133123342	0.11637931
maximum risk score	Nov-21	6514	5.549354626	0.119588578	0.127571385	0.111759288
maximum risk score	Dec-21	13198	5.546249954	0.155175027	0.161388089	0.149037733
maximum risk score	Jan-22	16104	5.550063671	0.135121709	0.140399901	0.129843517
maximum risk score	Feb-22	9152	5.544650949	0.11166958	0.118116259	0.105222902
maximum risk score	Apr/May21	611	6.483123298	0.132569558	0.160392799	0.106382979
maximum risk score	Jun-21	2680	6.465428363	0.125373134	0.138059701	0.113059701
maximum risk score	Jul-21	6303	6.463103751	0.109154371	0.116928447	0.10153895
maximum risk score	Aug-21	4619	6.465874849	0.128382767	0.138125135	0.118856895
maximum risk score	Sep-21	3730	6.460071624	0.122252011	0.132975871	0.111796247
maximum risk score	Oct-21	4311	6.465969791	0.139642774	0.150081188	0.129436326
maximum risk score	Nov-21	4680	6.476927984	0.14508547	0.15534188	0.135042735
maximum risk score	Dec-21	9579	6.467079517	0.16911995	0.176636392	0.161603508
maximum risk score	Jan-22	12100	6.474391011	0.142975207	0.149256198	0.13677686
maximum risk score	Feb-22	6615	6.465666584	0.126077098	0.134089191	0.118065004
maximum risk score	Apr/May21	480	7.550913973	0.139583333	0.170833333	0.108333333
maximum risk score	Jun-21	2005	7.541338936	0.153117207	0.169077307	0.13765586
maximum risk score	Jul-21	4564	7.544756931	0.108019281	0.117002629	0.099035933
maximum risk score	Aug-21	3510	7.542948296	0.150997151	0.162962963	0.139316239
maximum risk score	Sep-21	2688	7.531007598	0.136532738	0.149553571	0.123511905
maximum risk score	Oct-21	3117	7.538350081	0.162335579	0.175489252	0.149502727
maximum risk score	Nov-21	3403	7.546621487	0.173376433	0.1863062	0.160740523
maximum risk score	Dec-21	7152	7.539207724	0.182186801	0.191135347	0.173238255
maximum risk score	Jan-22	8947	7.54146775	0.151559182	0.159047725	0.144182408
maximum risk score	Feb-22	4799	7.536061337	0.129193582	0.138778912	0.119816628
maximum risk score	Apr/May21	333	8.799539453	0.126126126	0.162162162	0.093093093
maximum risk score	Jun-21	1421	8.796487182	0.142153413	0.160450387	0.124560169
maximum risk score	Jul-21	3450	8.811843668	0.121449275	0.132463768	0.110724638
maximum risk score	Aug-21	2497	8.796643079	0.162595114	0.177012415	0.148177813
maximum risk score	Sep-21	2158	8.79800002	0.156626506	0.171918443	0.141334569
maximum risk score	Oct-21	2379	8.786029182	0.167297184	0.182429592	0.15258512
maximum risk score	Nov-21	2561	8.785040152	0.172588832	0.187426786	0.158141351
maximum risk score	Dec-21	5257	8.80267718	0.194407457	0.205250143	0.183754993
maximum risk score	Jan-22	6714	8.799877603	0.158028001	0.166815609	0.149389336
maximum risk score	Feb-22	3332	8.803108202	0.136554622	0.148259304	0.12515006
maximum risk score	Apr/May21	986	13.47866	0.14198783	0.164300203	0.120689655
maximum risk score	Jun-21	3802	13.40187916	0.17648606	0.188584955	0.164387165
maximum risk score	Jul-21	9955	13.40737659	0.14615771	0.1530889	0.139226519
maximum risk score	Aug-21	7955	13.57451629	0.167190446	0.175487115	0.159019485
maximum risk score	Sep-21	6258	13.55790069	0.174336849	0.183764781	0.164908917
maximum risk score	Oct-21	6868	13.5952296	0.185497962	0.194670938	0.176324985
maximum risk score	Nov-21	7200	13.52884004	0.182083333	0.190972222	0.173194444
maximum risk score	Dec-21	15108	13.46289694	0.207108817	0.213595446	0.200688377
maximum risk score	Jan-22	19605	13.48981007	0.159959194	0.165110941	0.154858454
maximum risk score	Feb-22	9563	13.49870791	0.144515319	0.151626059	0.13750915
cumulative risk score	Apr/May21	30216	1.289063838	0.004434737	0.005195923	0.003706645
cumulative risk score	Jun-21	193020	1.288901618	0.010273547	0.010724277	0.009827997
cumulative risk score	Jul-21	348010	1.289182493	0.014215109	0.014608776	0.013824315
cumulative risk score	Aug-21	249398	1.290143961	0.01605065	0.016543838	0.015557462
cumulative risk score	Sep-21	188559	1.29358156	0.010065815	0.010516602	0.009620331
cumulative risk score	Oct-21	216203	1.295894977	0.009773222	0.010189498	0.009361572
cumulative risk score	Nov-21	256686	1.295889228	0.010690104	0.011091372	0.010292731
cumulative risk score	Dec-21	509120	1.29200874	0.035219595	0.035726351	0.034714802
cumulative risk score	Jan-22	435418	1.29459991	0.02403208	0.024489112	0.023577344
cumulative risk score	Feb-22	301149	1.296636209	0.014272005	0.014697044	0.013850287
cumulative risk score	Apr/May21	8854	2.132661338	0.007115428	0.008922521	0.005421279
cumulative risk score	Jun-21	58302	2.150832642	0.011371823	0.012246578	0.010514219
cumulative risk score	Jul-21	105116	2.148375688	0.014840747	0.015573271	0.014117737
cumulative risk score	Aug-21	72232	2.131452187	0.016779267	0.017720678	0.0158517
cumulative risk score	Sep-21	56668	2.123223	0.01057034	0.011417378	0.009740947
cumulative risk score	Oct-21	68206	2.120930806	0.011611882	0.012418262	0.010820162
cumulative risk score	Nov-21	80592	2.116306973	0.011055688	0.01178777	0.010336014
cumulative risk score	Dec-21	152296	2.128553043	0.035476966	0.036409361	0.034551137
cumulative risk score	Jan-22	135620	2.124837798	0.024561274	0.025387111	0.023742811
cumulative risk score	Feb-22	97340	2.120742889	0.015564002	0.016344771	0.014793507
cumulative risk score	Apr/May21	9686	3.063859273	0.007123684	0.008878794	0.005471815
cumulative risk score	Jun-21	66947	3.063964501	0.014698194	0.015609363	0.013787026
cumulative risk score	Jul-21	120443	3.070621777	0.016862748	0.017593384	0.016140415
cumulative risk score	Aug-21	78743	3.06202061	0.018160344	0.01910011	0.017233278
cumulative risk score	Sep-21	60636	3.065934563	0.01344086	0.014364404	0.012533808
cumulative risk score	Oct-21	72860	3.075359824	0.013519078	0.014370025	0.012681856
cumulative risk score	Nov-21	84274	3.075266572	0.013681563	0.014476588	0.012898403
cumulative risk score	Dec-21	165012	3.074999413	0.039609241	0.040554626	0.038669915
cumulative risk score	Jan-22	147931	3.080253038	0.027350589	0.028182058	0.02651912
cumulative risk score	Feb-22	106036	3.077612269	0.017541212	0.018333396	0.016758459
cumulative risk score	Apr/May21	7007	4.648822916	0.0138433	0.016697588	0.011131725
cumulative risk score	Jun-21	47834	4.63880233	0.020905632	0.022201781	0.019630388
cumulative risk score	Jul-21	90974	4.649086394	0.022830699	0.023809	0.02186339
cumulative risk score	Aug-21	56464	4.637670839	0.024883111	0.026175971	0.023607963
cumulative risk score	Sep-21	44009	4.645559184	0.020336749	0.021654662	0.019018837
cumulative risk score	Oct-21	55177	4.648336104	0.019229027	0.02038893	0.018087246
cumulative risk score	Nov-21	63374	4.652877849	0.02037113	0.021475684	0.019282356
cumulative risk score	Dec-21	124194	4.649738319	0.047933072	0.049124756	0.04674944
cumulative risk score	Jan-22	113513	4.651749187	0.035273493	0.03634826	0.034207536
cumulative risk score	Feb-22	82694	4.651982149	0.023024645	0.024052531	0.022008852
cumulative risk score	Apr/May21	5191	7.010502792	0.018493547	0.022153728	0.014833365
cumulative risk score	Jun-21	31514	6.990453467	0.025575935	0.027321191	0.02386241
cumulative risk score	Jul-21	65270	7.023319348	0.031055615	0.03238854	0.029738011
cumulative risk score	Aug-21	38204	7.014497786	0.031070045	0.032823788	0.029342477
cumulative risk score	Sep-21	30725	7.016119108	0.026395443	0.028218063	0.02460537
cumulative risk score	Oct-21	40298	7.020506508	0.024815127	0.026353665	0.023301405
cumulative risk score	Nov-21	45044	7.020495534	0.026218808	0.027706243	0.024753574
cumulative risk score	Dec-21	88142	7.017199859	0.056102653	0.057622927	0.054593724
cumulative risk score	Jan-22	82397	7.016901826	0.043011275	0.044406957	0.041627729
cumulative risk score	Feb-22	59370	7.01248081	0.029156139	0.030520465	0.027808658
cumulative risk score	Apr/May21	3702	10.60278554	0.026742301	0.032144787	0.021609941
cumulative risk score	Jun-21	20160	10.56587259	0.036656746	0.039285714	0.034077381
cumulative risk score	Jul-21	47289	10.59353428	0.035610819	0.037281397	0.03394024
cumulative risk score	Aug-21	26124	10.59249097	0.038317256	0.040652274	0.036020518
cumulative risk score	Sep-21	21520	10.59009999	0.031226766	0.033550186	0.028903346
cumulative risk score	Oct-21	28066	10.58179766	0.030392646	0.032423573	0.028397349
cumulative risk score	Nov-21	31881	10.59281302	0.031021612	0.032934977	0.029139613
cumulative risk score	Dec-21	60986	10.58691023	0.064096678	0.066047945	0.062161808
cumulative risk score	Jan-22	59643	10.6014331	0.049662156	0.051405865	0.047918448
cumulative risk score	Feb-22	41757	10.58957426	0.032593338	0.034317599	0.030893024
cumulative risk score	Apr/May21	2785	16.00823169	0.035906643	0.043087971	0.029084381
cumulative risk score	Jun-21	14582	15.98601366	0.0476615	0.051158963	0.044232616
cumulative risk score	Jul-21	34712	15.98114593	0.042204425	0.044336253	0.040101406
cumulative risk score	Aug-21	19993	16.00524527	0.043415195	0.046266193	0.040614215
cumulative risk score	Sep-21	16148	15.97928638	0.038147139	0.041119643	0.035236562
cumulative risk score	Oct-21	20225	15.98867531	0.03802225	0.040692213	0.035401731
cumulative risk score	Nov-21	23680	15.99754886	0.038766892	0.041258446	0.036317568
cumulative risk score	Dec-21	45026	16.00317056	0.074179363	0.076600187	0.07175854
cumulative risk score	Jan-22	47309	16.0271145	0.053752986	0.055803336	0.051723773
cumulative risk score	Feb-22	31988	15.99451697	0.037607853	0.039702388	0.035544579
cumulative risk score	Apr/May21	2268	24.07297303	0.037918871	0.045855379	0.03042328
cumulative risk score	Jun-21	11225	24.12434667	0.057371938	0.061737194	0.053095768
cumulative risk score	Jul-21	26084	24.10707954	0.049992332	0.052637632	0.047347033
cumulative risk score	Aug-21	15771	24.11987816	0.054340245	0.057891066	0.050852831
cumulative risk score	Sep-21	11912	24.05688081	0.049026192	0.052971793	0.04516454
cumulative risk score	Oct-21	14874	24.07695054	0.046053516	0.049482318	0.042691946
cumulative risk score	Nov-21	17441	24.02215196	0.048735738	0.051946563	0.045582249
cumulative risk score	Dec-21	34049	24.10144428	0.084349026	0.08731534	0.081412083
cumulative risk score	Jan-22	38456	24.14229694	0.063371125	0.065815477	0.060952777
cumulative risk score	Feb-22	24557	24.09275527	0.047766421	0.050454046	0.045119518
cumulative risk score	Apr/May21	1753	36.39278217	0.057615516	0.069024529	0.046776954
cumulative risk score	Jun-21	8107	36.32844384	0.068089306	0.073640064	0.062661897
cumulative risk score	Jul-21	18487	36.27128608	0.056363931	0.059717639	0.053064315
cumulative risk score	Aug-21	11971	36.42088069	0.063820901	0.068248267	0.05947707
cumulative risk score	Sep-21	8865	36.30066568	0.060236887	0.065200226	0.055386351
cumulative risk score	Oct-21	10406	36.25426391	0.06323275	0.067941572	0.058620027
cumulative risk score	Nov-21	11941	36.21154492	0.064232476	0.068670966	0.059877732
cumulative risk score	Dec-21	24743	36.32635856	0.103180698	0.106979752	0.099422059
cumulative risk score	Jan-22	30185	36.40257064	0.073413947	0.076362432	0.070498592
cumulative risk score	Feb-22	18110	36.29227909	0.06316952	0.066758697	0.05963556
cumulative risk score	Apr/May21	1276	54.61623081	0.071316614	0.085423197	0.057210031
cumulative risk score	Jun-21	5892	54.71778239	0.08401222	0.09114053	0.077053632
cumulative risk score	Jul-21	13561	54.67690402	0.065924342	0.070127572	0.061794853
cumulative risk score	Aug-21	9227	54.98418903	0.081174813	0.086810448	0.075647556
cumulative risk score	Sep-21	6772	54.92859547	0.08756645	0.094359126	0.080921441
cumulative risk score	Oct-21	7595	55.05751192	0.088874259	0.095325872	0.082554312
cumulative risk score	Nov-21	8776	54.96855953	0.083865087	0.08967639	0.07816773
cumulative risk score	Dec-21	18736	54.86773947	0.120516652	0.125213493	0.115873185
cumulative risk score	Jan-22	24385	55.01049486	0.092433873	0.096083658	0.088825097
cumulative risk score	Feb-22	14289	54.95059483	0.08426062	0.088809574	0.079711666
cumulative risk score	Apr/May21	1039	82.66071058	0.090471607	0.107795958	0.073147257
cumulative risk score	Jun-21	4545	82.92786937	0.105610561	0.114631463	0.096809681
cumulative risk score	Jul-21	10425	82.70064243	0.08441247	0.089784173	0.079136691
cumulative risk score	Aug-21	7703	82.93291002	0.118135791	0.125405686	0.110995716
cumulative risk score	Sep-21	5670	83.20758688	0.112522046	0.120811287	0.104409171
cumulative risk score	Oct-21	6490	82.94854376	0.117565485	0.125423729	0.109861325
cumulative risk score	Nov-21	6938	83.03016741	0.118333814	0.125972903	0.110838858
cumulative risk score	Dec-21	15523	83.10811793	0.140372351	0.145848096	0.134961026
cumulative risk score	Jan-22	21776	83.26390496	0.118984203	0.123300882	0.114713446
cumulative risk score	Feb-22	12589	83.21557354	0.118992771	0.12471205	0.113352927
cumulative risk score	Apr/May21	895	124.7934311	0.108379888	0.129608939	0.088268156
cumulative risk score	Jun-21	3602	125.2577391	0.136868406	0.148250972	0.125763465
cumulative risk score	Jul-21	8231	125.1410748	0.111165108	0.117968655	0.10436156
cumulative risk score	Aug-21	6656	125.3947712	0.137620192	0.145883413	0.129356971
cumulative risk score	Sep-21	5251	125.532279	0.151018854	0.160731289	0.141306418
cumulative risk score	Oct-21	6099	125.8510229	0.158222659	0.167404493	0.149040826
cumulative risk score	Nov-21	6727	125.602158	0.159655121	0.168425747	0.150884495
cumulative risk score	Dec-21	14652	125.64582	0.165779416	0.171853672	0.15977341
cumulative risk score	Jan-22	21017	125.2489486	0.150687539	0.155540753	0.145881905
cumulative risk score	Feb-22	11321	125.0931759	0.151930042	0.158554898	0.145305185
cumulative risk score	Apr/May21	884	189.5869103	0.143665158	0.167420814	0.121040724
cumulative risk score	Jun-21	2986	188.693477	0.174146015	0.187876758	0.160750167
cumulative risk score	Jul-21	6977	188.4353878	0.14390139	0.152214419	0.13573169
cumulative risk score	Aug-21	5823	189.0101237	0.162974412	0.172591448	0.153529109
cumulative risk score	Sep-21	4953	188.7912357	0.187159297	0.198061781	0.176458712
cumulative risk score	Oct-21	5957	188.5243588	0.194561021	0.204633205	0.184488837
cumulative risk score	Nov-21	6418	188.714768	0.207073855	0.217045809	0.197257713
cumulative risk score	Dec-21	13679	188.6794867	0.205424373	0.212223116	0.198698735
cumulative risk score	Jan-22	17933	188.470109	0.170746668	0.176267217	0.165281883
cumulative risk score	Feb-22	8914	187.2563499	0.172313215	0.180166031	0.164460399
cumulative risk score	Apr/May21	708	284.2516193	0.172316384	0.200564972	0.145480226
cumulative risk score	Jun-21	2111	282.7696653	0.214590242	0.23211748	0.197063003
cumulative risk score	Jul-21	5485	282.7463594	0.172835005	0.182862352	0.162807657
cumulative risk score	Aug-21	4421	281.4121434	0.200407148	0.212169192	0.188645103
cumulative risk score	Sep-21	3507	281.3730304	0.200741374	0.214143142	0.18762475
cumulative risk score	Oct-21	4547	281.53822	0.233560589	0.245876402	0.221244777
cumulative risk score	Nov-21	4989	282.299097	0.225095209	0.236720786	0.213469633
cumulative risk score	Dec-21	10845	282.5071276	0.244167819	0.252282158	0.236145689
cumulative risk score	Jan-22	12498	281.7643041	0.190830533	0.197711634	0.183949432
cumulative risk score	Feb-22	5164	279.1615274	0.166731216	0.176994578	0.156661503
cumulative risk score	Apr/May21	772	530.0906817	0.189119171	0.21761658	0.161917098
cumulative risk score	Jun-21	1876	534.1099644	0.237739872	0.256929638	0.218550107
cumulative risk score	Jul-21	5245	538.2382986	0.207435653	0.218493804	0.19656816
cumulative risk score	Aug-21	3810	541.6584751	0.208136483	0.220997375	0.195275591
cumulative risk score	Sep-21	2870	544.6204841	0.220209059	0.23554007	0.205226481
cumulative risk score	Oct-21	3492	542.2996352	0.226804124	0.240836197	0.213058419
cumulative risk score	Nov-21	3781	542.9939599	0.243586353	0.257339328	0.230097858
cumulative risk score	Dec-21	8960	533.7497058	0.23984375	0.248660714	0.231026786
cumulative risk score	Jan-22	10864	543.8101554	0.189248895	0.196612666	0.181885125
cumulative risk score	Feb-22	3665	542.7505818	0.162619372	0.174624829	0.150886767
duration (hours)	Apr/May21	14697	0.323410673	0.004967	0.006123699	0.003878343
duration (hours)	Jun-21	85982	0.327270049	0.010281222	0.010955781	0.009606662
duration (hours)	Jul-21	169623	0.32598262	0.014001639	0.014561704	0.013447469
duration (hours)	Aug-21	128863	0.326476827	0.01599373	0.016684386	0.015310834
duration (hours)	Sep-21	101385	0.323835544	0.01014943	0.010770824	0.0095379
duration (hours)	Oct-21	119212	0.322343668	0.010141596	0.010712009	0.009579573
duration (hours)	Nov-21	142722	0.322335963	0.01086728	0.011406791	0.010334777
duration (hours)	Dec-21	275958	0.322909102	0.035690214	0.036382348	0.034998079
duration (hours)	Jan-22	241001	0.322686697	0.024999896	0.02562645	0.024377492
duration (hours)	Feb-22	168155	0.321393556	0.014427165	0.014998067	0.01386221
duration (hours)	Apr/May21	23088	0.462487042	0.00528413	0.006237006	0.004374567
duration (hours)	Jun-21	151452	0.462038908	0.010504978	0.011019993	0.009996567
duration (hours)	Jul-21	261662	0.461377337	0.014109806	0.014564591	0.013658842
duration (hours)	Aug-21	181683	0.461137806	0.01609947	0.016682904	0.01552154
duration (hours)	Sep-21	138098	0.461723438	0.010572202	0.011115295	0.010036351
duration (hours)	Oct-21	159561	0.46213256	0.010422346	0.010923722	0.009927238
duration (hours)	Nov-21	188740	0.461681325	0.010972767	0.011444315	0.010506517
duration (hours)	Dec-21	366703	0.461468636	0.035039255	0.035636469	0.034444769
duration (hours)	Jan-22	315756	0.461870981	0.023876031	0.024411254	0.023343974
duration (hours)	Feb-22	222308	0.461990047	0.014749807	0.015253612	0.014250499
duration (hours)	Apr/May21	11018	0.849748896	0.008259212	0.009983663	0.006625522
duration (hours)	Jun-21	77649	0.853841217	0.015106441	0.015969298	0.014256462
duration (hours)	Jul-21	139894	0.845547939	0.017070067	0.017749153	0.01639813
duration (hours)	Aug-21	91422	0.842757761	0.01978736	0.020695237	0.01889042
duration (hours)	Sep-21	70227	0.841699774	0.014794879	0.01569197	0.013912028
duration (hours)	Oct-21	83672	0.842499084	0.015118558	0.015955158	0.01429391
duration (hours)	Nov-21	96383	0.842499369	0.014940394	0.015708164	0.014182999
duration (hours)	Dec-21	187710	0.841781738	0.040189654	0.041079324	0.039305311
duration (hours)	Jan-22	169709	0.839702078	0.028908308	0.02970968	0.028112828
duration (hours)	Feb-22	121013	0.841710946	0.018716997	0.01948551	0.017956748
duration (hours)	Apr/May21	7352	1.241254081	0.014825898	0.017682263	0.01210555
duration (hours)	Jun-21	50798	1.246040198	0.02031576	0.021555967	0.01909524
duration (hours)	Jul-21	94189	1.245292444	0.024036777	0.025024154	0.023060018
duration (hours)	Aug-21	59048	1.240864494	0.026944181	0.02826514	0.025640157
duration (hours)	Sep-21	45295	1.241322074	0.022717739	0.024108621	0.021348935
duration (hours)	Oct-21	56337	1.242702546	0.022134654	0.023359426	0.020927632
duration (hours)	Nov-21	63816	1.243099693	0.022893945	0.024069199	0.021734361
duration (hours)	Dec-21	128146	1.243168729	0.049888409	0.051082359	0.048702261
duration (hours)	Jan-22	119150	1.23983746	0.039101972	0.04020982	0.038002518
duration (hours)	Feb-22	84189	1.24193996	0.026571167	0.027663947	0.025490266
duration (hours)	Apr/May21	5065	1.834327081	0.018361303	0.022112537	0.014807502
duration (hours)	Jun-21	32326	1.836247396	0.028490998	0.030316154	0.026696777
duration (hours)	Jul-21	66011	1.839026576	0.030616109	0.031934072	0.029313296
duration (hours)	Aug-21	37360	1.834207263	0.030995717	0.032762313	0.029255889
duration (hours)	Sep-21	29606	1.834455291	0.025467811	0.027291765	0.023677633
duration (hours)	Oct-21	37999	1.834974166	0.023816416	0.025369089	0.02229006
duration (hours)	Nov-21	43017	1.834866448	0.026036218	0.027547249	0.024548434
duration (hours)	Dec-21	86895	1.836928093	0.056850222	0.058392313	0.055319639
duration (hours)	Jan-22	79203	1.836185077	0.04201861	0.043420072	0.040629774
duration (hours)	Feb-22	57987	1.831853117	0.028402918	0.029765292	0.027057789
duration (hours)	Apr/May21	4075	2.733092025	0.02797546	0.033128834	0.023067485
duration (hours)	Jun-21	22891	2.723842704	0.037875147	0.040365209	0.035428771
duration (hours)	Jul-21	52899	2.741467703	0.038280497	0.03992514	0.036654757
duration (hours)	Aug-21	27925	2.737825127	0.038961504	0.041253357	0.036705461
duration (hours)	Sep-21	22600	2.733238938	0.032300885	0.034646018	0.03
duration (hours)	Oct-21	30246	2.725463422	0.030946241	0.032896912	0.02899557
duration (hours)	Nov-21	33614	2.735020626	0.031772476	0.033646695	0.029898257
duration (hours)	Dec-21	65765	2.728516688	0.065171444	0.067056945	0.063285942
duration (hours)	Jan-22	62901	2.741099241	0.048695569	0.050380757	0.047026279
duration (hours)	Feb-22	43247	2.737556748	0.032580295	0.034268273	0.030915439
duration (hours)	Apr/May21	2947	4.203178373	0.034272141	0.041058704	0.027824907
duration (hours)	Jun-21	14743	4.19677248	0.049243709	0.052770806	0.04578444
duration (hours)	Jul-21	36125	4.189185236	0.046782007	0.048968858	0.044622837
duration (hours)	Aug-21	20456	4.211295789	0.04678334	0.049716465	0.043899101
duration (hours)	Sep-21	16107	4.209198899	0.039548023	0.042590178	0.036567952
duration (hours)	Oct-21	19940	4.20036777	0.041775326	0.044583751	0.039017051
duration (hours)	Nov-21	23717	4.203849559	0.04174221	0.044314205	0.039212379
duration (hours)	Dec-21	45385	4.197763578	0.07901289	0.081502699	0.076545114
duration (hours)	Jan-22	47889	4.210411925	0.057320053	0.059408215	0.055252772
duration (hours)	Feb-22	31838	4.208853676	0.04117721	0.04337584	0.039009988
duration (hours)	Apr/May21	2175	6.366022989	0.048735632	0.057931034	0.04
duration (hours)	Jun-21	11065	6.378796505	0.06326254	0.067871667	0.058743787
duration (hours)	Jul-21	25513	6.375961275	0.050562458	0.053266962	0.04789715
duration (hours)	Aug-21	15830	6.380584334	0.058938724	0.062602653	0.055274795
duration (hours)	Sep-21	11558	6.364434447	0.053902059	0.058055027	0.049835612
duration (hours)	Oct-21	14257	6.354657361	0.048958406	0.052535597	0.045451357
duration (hours)	Nov-21	16825	6.365554235	0.053194651	0.056582467	0.049806835
duration (hours)	Dec-21	33230	6.376794062	0.092837797	0.095967499	0.089738188
duration (hours)	Jan-22	38426	6.397118704	0.064565659	0.067037943	0.062119398
duration (hours)	Feb-22	24441	6.361369557	0.047870382	0.050570762	0.045210916
duration (hours)	Apr/May21	1558	9.773887463	0.064826701	0.077021823	0.052631579
duration (hours)	Jun-21	7385	9.725276461	0.074475288	0.08056872	0.068517265
duration (hours)	Jul-21	17074	9.7456874	0.060091367	0.063664051	0.056577252
duration (hours)	Aug-21	11072	9.786727782	0.074783237	0.079750723	0.069906069
duration (hours)	Sep-21	7826	9.791579351	0.076795298	0.08280092	0.070917455
duration (hours)	Oct-21	9304	9.770514474	0.076096303	0.081577816	0.07072227
duration (hours)	Nov-21	10563	9.7691344	0.069109155	0.073937328	0.064280981
duration (hours)	Dec-21	22218	9.74815765	0.105139977	0.109190746	0.101134216
duration (hours)	Jan-22	27996	9.785913464	0.082476068	0.085726532	0.079261323
duration (hours)	Feb-22	16733	9.796855515	0.071176717	0.075121018	0.067292177
duration (hours)	Apr/May21	1222	14.93386525	0.064648118	0.078559738	0.051554828
duration (hours)	Jun-21	5330	14.88852408	0.086866792	0.094559099	0.079362101
duration (hours)	Jul-21	12300	14.8949607	0.069918699	0.074471545	0.065447154
duration (hours)	Aug-21	8819	14.91717504	0.093548021	0.099671165	0.08753827
duration (hours)	Sep-21	6393	14.97826268	0.093539809	0.100735179	0.08650086
duration (hours)	Oct-21	7036	14.99562488	0.100341103	0.107447413	0.093376919
duration (hours)	Nov-21	8095	14.92285361	0.096355775	0.102779494	0.089932057
duration (hours)	Dec-21	17473	14.96546863	0.125965776	0.130887655	0.121043896
duration (hours)	Jan-22	24112	15.03193707	0.104761115	0.108659589	0.100904114
duration (hours)	Feb-22	14348	15.01669803	0.102732088	0.107750209	0.097783663
duration (hours)	Apr/May21	986	22.92883705	0.107505071	0.126774848	0.088235294
duration (hours)	Jun-21	4167	22.74785617	0.116390689	0.126229902	0.106791457
duration (hours)	Jul-21	9762	22.7670952	0.100594141	0.106637984	0.094652735
duration (hours)	Aug-21	7652	22.81802361	0.124934658	0.132383691	0.117616309
duration (hours)	Sep-21	5950	22.94939216	0.131092437	0.139663866	0.122521008
duration (hours)	Oct-21	6728	22.91492271	0.137187872	0.145511296	0.12901308
duration (hours)	Nov-21	7253	22.8940921	0.136633117	0.144629808	0.1287743
duration (hours)	Dec-21	16227	22.92187198	0.154002588	0.1595489	0.148456277
duration (hours)	Jan-22	24336	22.93826772	0.134944116	0.139258711	0.130670611
duration (hours)	Feb-22	14139	22.90128015	0.138552939	0.144281774	0.13289483
duration (hours)	Apr/May21	979	35.29918284	0.124616956	0.146067416	0.104187947
duration (hours)	Jun-21	3676	34.74367972	0.144994559	0.156420022	0.133841132
duration (hours)	Jul-21	8543	34.92759959	0.124078193	0.131101487	0.117171954
duration (hours)	Aug-21	7251	35.07107296	0.151565301	0.159840022	0.143290581
duration (hours)	Sep-21	6043	34.95183132	0.171438027	0.181035909	0.162005626
duration (hours)	Oct-21	7244	35.03998942	0.181529542	0.190502485	0.172694644
duration (hours)	Nov-21	7953	35.0764659	0.186596253	0.195146486	0.17804602
duration (hours)	Dec-21	16814	35.07205305	0.183299631	0.189187582	0.177471155
duration (hours)	Jan-22	22820	34.76728162	0.159553024	0.164329535	0.154820333
duration (hours)	Feb-22	11878	34.50105096	0.162401078	0.169052029	0.155834316
duration (hours)	Apr/May21	989	53.41685204	0.155712841	0.178968655	0.13346815
duration (hours)	Jun-21	3180	52.69354822	0.178930818	0.19245283	0.16572327
duration (hours)	Jul-21	7328	53.03200964	0.161299127	0.169759825	0.152974891
duration (hours)	Aug-21	5955	52.60065771	0.178169605	0.18790932	0.168429891
duration (hours)	Sep-21	4611	52.40305068	0.198872262	0.210366515	0.187378009
duration (hours)	Oct-21	5940	52.45203423	0.210606061	0.221043771	0.2003367
duration (hours)	Nov-21	6462	52.51838956	0.218662953	0.228721758	0.208604147
duration (hours)	Dec-21	14844	52.61147489	0.218808946	0.225478308	0.212206952
duration (hours)	Jan-22	15827	52.6210084	0.172616415	0.17849245	0.16674038
duration (hours)	Feb-22	6046	52.03914985	0.157459477	0.1667218	0.148362554
duration (hours)	Apr/May21	885	84.10433145	0.170621469	0.195480226	0.145762712
duration (hours)	Jun-21	2059	82.31816416	0.222923749	0.240893638	0.204953861
duration (hours)	Jul-21	5386	83.18111462	0.187708875	0.198106201	0.177311548
duration (hours)	Aug-21	3204	82.49217645	0.199438202	0.213483146	0.185705368
duration (hours)	Sep-21	2366	82.60943928	0.20202874	0.218512257	0.185967878
duration (hours)	Oct-21	3019	81.74309926	0.222921497	0.237827095	0.208015899
duration (hours)	Nov-21	3382	81.92529568	0.234772324	0.249260792	0.220579539
duration (hours)	Dec-21	8595	82.50353694	0.234671321	0.243630017	0.225712624
duration (hours)	Jan-22	9819	85.38908918	0.185762298	0.193502393	0.178124045
duration (hours)	Feb-22	2621	82.91239985	0.135444487	0.148798169	0.122472339
