# Supplementary material for: Digital measurement of SARS-CoV-2 transmission risk from 7 million contacts
Source: Nature. 2023 Dec 20;626(7997):145–50. doi: 10.1038/s41586-023-06952-2 (PMC10830410; doi:10.1038/s41586-023-06952-2)
Supplement: Supplementary file 5 — CSV file containing Supplementary Table 8, corresponding to the results presented in Fig. 2. [file 41586_2023_6952_MOESM5_ESM.csv]

binDuration	binAvgRiskScorePerHour	n	probability_of_reported_transmission	lowerCI	upperCI
0-0.5	1.1-1.3	592980	0.001891358976379198	0.0017831251699825755	0.0020060623135315057
0-0.5	1.3-1.6	731605	0.0019292301991134949	0.0018293950891992029	0.0020318538771521458
0-0.5	1.6-1.8	525992	0.0020467217870023713	0.001927198493770879	0.002173457189881692
0-0.5	1.8-2.2	691000	0.0022126500026771662	0.0021033151089958116	0.0023263612706383376
0-0.5	2.2-3.3	676457	0.002353635214144455	0.002239365588626287	0.002471806094108006
0-0.5	>3.3	183523	0.0033118581402964728	0.003055185410495852	0.003586567491045879
0.5-1	1.1-1.3	144154	0.004289971145894509	0.003956342802698936	0.004637996568322875
0.5-1	1.3-1.6	276278	0.004334666748483565	0.0040946023727287655	0.004588308325784306
0.5-1	1.6-1.8	213931	0.004537478809740905	0.004258403093251447	0.004832841759504009
0.5-1	1.8-2.2	276578	0.00559344304693086	0.0053187976863900135	0.005878356567282274
0.5-1	2.2-3.3	238268	0.011953862785689788	0.01152041666109036	0.01239736953751669
0.5-1	>3.3	61658	0.018605062260877422	0.01755070315652952	0.019700173595126658
1-2	1.1-1.3	84030	0.006095240756522406	0.005578056721267845	0.006642598052557666
1-2	1.3-1.6	214306	0.010388105126821165	0.009962066952032823	0.010825286384994137
1-2	1.6-1.8	180787	0.012264370215832147	0.011760793742818474	0.012781035389606843
1-2	1.8-2.2	231203	0.0164568034359896	0.015942709356613884	0.016984261656573296
1-2	2.2-3.3	200156	0.025479505277714608	0.0247941708413576	0.026179869195007477
1-2	>3.3	60451	0.03790011917683134	0.036390224955001986	0.03945126807966215
2-3	1.1-1.3	25073	0.007793546968739126	0.006727369096666123	0.008943580720435551
2-3	1.3-1.6	73913	0.01604760708083029	0.015152310138012812	0.01697774840923083
2-3	1.6-1.8	69216	0.02000326374986006	0.018979535113801998	0.02108062229086194
2-3	1.8-2.2	90685	0.023711008636185305	0.022727987691260713	0.024719521107153697
2-3	2.2-3.3	87723	0.03356933573301004	0.03238936619777594	0.03478477306948535
2-3	>3.3	28886	0.04384975753324621	0.04152913505340786	0.04628731073812087
3-10	1.1-1.3	39705	0.00497498709639529	0.00431772456417244	0.005729718188300508
3-10	1.3-1.6	107145	0.017381186112333916	0.016604281895760516	0.018178635761166517
3-10	1.6-1.8	97560	0.030605829002943126	0.029534789510655166	0.03170684793811074
3-10	1.8-2.2	150524	0.04023389058156774	0.03924562881277959	0.04123770398751636
3-10	2.2-3.3	169463	0.05743368519263593	0.05633121659030451	0.05855268645555434
3-10	>3.3	61304	0.07200353681456771	0.06996776092202811	0.0740765189795537
>10	1.1-1.3	10516	0.006959718430141765	0.0054450977578761215	0.008720470177467243
>10	1.3-1.6	55909	0.03174611454026491	0.030310109857582066	0.03323480277652924
>10	1.6-1.8	58260	0.07224749108185544	0.07015562413440488	0.07437732183060852
>10	1.8-2.2	110888	0.12155473937944217	0.11963717641446411	0.12349280564066234
>10	2.2-3.3	162059	0.16593102219473113	0.1641250451904324	0.16775370349168717
>10	>3.3	65067	0.16032931783914747	0.15751535346062745	0.16316906865946568
