# Supplementary material for: Digital measurement of SARS-CoV-2 transmission risk from 7 million contacts
Source: Nature. 2023 Dec 20;626(7997):145–50. doi: 10.1038/s41586-023-06952-2 (PMC10830410; doi:10.1038/s41586-023-06952-2)
Supplement: Supplementary file 6 — CSV file containing Supplementary Table 9, corresponding to the results presented in Fig. 3. [file 41586_2023_6952_MOESM6_ESM.csv]

n	meanRiskScore	riskScoreBin	probability_of_reported_transmission	lowerCI	upperCI
3438089	1.20914979	1.1-1.3	0.003784973	0.003307414	0.003973845
1821841	1.434098304	1.3-1.6	0.003921296	0.003426567	0.004322359
1077722	1.657643252	1.6-1.8	0.004612519	0.003912446	0.005084098
1125472	1.969493574	1.8-2.2	0.005755816	0.00493135	0.006343912
875633	2.634963513	2.2-3.3	0.007865349	0.006806905	0.008256989
211321	3.777106454	3.3-4.4	0.01073443	0.009109457	0.011828177
68881	4.909349298	4.4-5.6	0.011433878	0.009703543	0.013224177
64441	7.855560173	5.6-Inf	0.016093251	0.012688708	0.018606213
