# Supplementary material for: Digital measurement of SARS-CoV-2 transmission risk from 7 million contacts
Source: Nature. 2023 Dec 20;626(7997):145–50. doi: 10.1038/s41586-023-06952-2 (PMC10830410; doi:10.1038/s41586-023-06952-2)
Supplement: Supplementary file 7 — CSV file containing Supplementary Table 10, related to the results presented in Fig. 4 and Extended Data Figs. 5 and 8. [file 41586_2023_6952_MOESM7_ESM.csv]

month	bin_log10duration_hours	bin_log10maxRiskScore	bin_log10cumRiskScore	peak_day_week	RuralUrbanScore	classification	number_contacts	number_infections	number_expected_background_infections
Apr21	(-0.934,-0.568]	[0.0458,0.179]	[0.0458,0.402]	Mon	London	fleeting	38	0	0.01413019582829655
Apr21	(-0.934,-0.568]	[0.0458,0.179]	[0.0458,0.402]	Mon	2	fleeting	20	0	0.00848202441178891
Apr21	(-0.934,-0.568]	[0.0458,0.179]	[0.0458,0.402]	Mon	3	fleeting	19	1	0.00716994669186932
Apr21	(-0.934,-0.568]	[0.0458,0.179]	[0.0458,0.402]	Mon	4	fleeting	23	0	0.01430008232892265
Apr21	(-0.934,-0.568]	[0.0458,0.179]	[0.0458,0.402]	Mon	5	fleeting	8	0	0.01172693111052347
Apr21	(-0.934,-0.568]	[0.0458,0.179]	[0.0458,0.402]	Mon	6	fleeting	33	0	0.02431349910477154
Apr21	(-0.934,-0.568]	[0.0458,0.179]	[0.0458,0.402]	Tue	London	fleeting	29	1	0.01207090596577997
Apr21	(-0.934,-0.568]	[0.0458,0.179]	[0.0458,0.402]	Tue	1	fleeting	6	0	0.00228712496168603
Apr21	(-0.934,-0.568]	[0.0458,0.179]	[0.0458,0.402]	Tue	3	fleeting	13	0	0.0044955766792909
Apr21	(-0.934,-0.568]	[0.0458,0.179]	[0.0458,0.402]	Tue	NA	fleeting	7	0	0.00147807387259957
Apr21	(-0.934,-0.568]	[0.0458,0.179]	[0.0458,0.402]	Tue	4	fleeting	37	0	0.02510951632574754
Apr21	(-0.934,-0.568]	[0.0458,0.179]	[0.0458,0.402]	Tue	5	fleeting	12	0	0.01992192962814498
Apr21	(-0.934,-0.568]	[0.0458,0.179]	[0.0458,0.402]	Tue	6	fleeting	22	0	0.01479402223821257
Apr21	(-0.934,-0.568]	[0.0458,0.179]	[0.0458,0.402]	Wed	London	fleeting	35	0	0.01386195469820261
Apr21	(-0.934,-0.568]	[0.0458,0.179]	[0.0458,0.402]	Wed	2	fleeting	13	0	0.0044361175822305
Apr21	(-0.934,-0.568]	[0.0458,0.179]	[0.0458,0.402]	Wed	3	fleeting	17	0	0.00680300212204598
Apr21	(-0.934,-0.568]	[0.0458,0.179]	[0.0458,0.402]	Wed	NA	fleeting	7	0	0.00161826586659163
Apr21	(-0.934,-0.568]	[0.0458,0.179]	[0.0458,0.402]	Wed	4	fleeting	31	0	0.01651833816196768
Apr21	(-0.934,-0.568]	[0.0458,0.179]	[0.0458,0.402]	Wed	6	fleeting	24	0	0.01805463257030093
Apr21	(-0.934,-0.568]	[0.0458,0.179]	[0.0458,0.402]	Thu	London	fleeting	41	0	0.01613181041271616
Apr21	(-0.934,-0.568]	[0.0458,0.179]	[0.0458,0.402]	Thu	1	fleeting	8	0	0.0045000056165122
Apr21	(-0.934,-0.568]	[0.0458,0.179]	[0.0458,0.402]	Thu	2	fleeting	16	0	0.00517294324339068
Apr21	(-0.934,-0.568]	[0.0458,0.179]	[0.0458,0.402]	Thu	3	fleeting	12	0	0.00430120779336951
Apr21	(-0.934,-0.568]	[0.0458,0.179]	[0.0458,0.402]	Thu	4	fleeting	33	0	0.0222123641543297
Apr21	(-0.934,-0.568]	[0.0458,0.179]	[0.0458,0.402]	Thu	5	fleeting	11	0	0.01363607537979938
Apr21	(-0.934,-0.568]	[0.0458,0.179]	[0.0458,0.402]	Thu	6	fleeting	27	0	0.02164863299108077
Apr21	(-0.934,-0.568]	[0.0458,0.179]	[0.0458,0.402]	Fri	London	fleeting	27	0	0.01163104816990456
Apr21	(-0.934,-0.568]	[0.0458,0.179]	[0.0458,0.402]	Fri	2	fleeting	13	0	0.00513834943355828
Apr21	(-0.934,-0.568]	[0.0458,0.179]	[0.0458,0.402]	Fri	3	fleeting	13	0	0.00429428899764317
Apr21	(-0.934,-0.568]	[0.0458,0.179]	[0.0458,0.402]	Fri	NA	fleeting	10	0	0.00286344840739471
Apr21	(-0.934,-0.568]	[0.0458,0.179]	[0.0458,0.402]	Fri	4	fleeting	43	0	0.03291652521020272
Apr21	(-0.934,-0.568]	[0.0458,0.179]	[0.0458,0.402]	Fri	5	fleeting	14	0	0.01499045940461918
Apr21	(-0.934,-0.568]	[0.0458,0.179]	[0.0458,0.402]	Fri	6	fleeting	26	0	0.02031898212049343
Apr21	(-0.934,-0.568]	[0.0458,0.179]	[0.0458,0.402]	Sat	London	fleeting	33	0	0.01326174716906147
Apr21	(-0.934,-0.568]	[0.0458,0.179]	[0.0458,0.402]	Sat	1	fleeting	6	0	0.00267283845380683
Apr21	(-0.934,-0.568]	[0.0458,0.179]	[0.0458,0.402]	Sat	2	fleeting	13	0	0.00424882157859529
Apr21	(-0.934,-0.568]	[0.0458,0.179]	[0.0458,0.402]	Sat	3	fleeting	6	0	5.305527607321059e-4
Apr21	(-0.934,-0.568]	[0.0458,0.179]	[0.0458,0.402]	Sat	NA	fleeting	7	1	0.00211415268138603
Apr21	(-0.934,-0.568]	[0.0458,0.179]	[0.0458,0.402]	Sat	4	fleeting	26	0	0.01912360694274029
Apr21	(-0.934,-0.568]	[0.0458,0.179]	[0.0458,0.402]	Sat	5	fleeting	7	0	0.01053067060927281
Apr21	(-0.934,-0.568]	[0.0458,0.179]	[0.0458,0.402]	Sat	6	fleeting	20	0	0.01328255617779683
Apr21	(-0.934,-0.568]	[0.0458,0.179]	[0.0458,0.402]	Sat	Wales	fleeting	6	0	0.00262853578788058
Apr21	(-0.934,-0.568]	[0.0458,0.179]	[0.0458,0.402]	Sun	London	fleeting	33	0	0.01498965880682345
Apr21	(-0.934,-0.568]	[0.0458,0.179]	[0.0458,0.402]	Sun	1	fleeting	5	0	7.725134688671975e-4
Apr21	(-0.934,-0.568]	[0.0458,0.179]	[0.0458,0.402]	Sun	2	fleeting	9	0	0.00324794837180275
Apr21	(-0.934,-0.568]	[0.0458,0.179]	[0.0458,0.402]	Sun	3	fleeting	6	0	0.0032257949511224
Apr21	(-0.934,-0.568]	[0.0458,0.179]	[0.0458,0.402]	Sun	NA	fleeting	9	0	0.00235382969082009
Apr21	(-0.934,-0.568]	[0.0458,0.179]	[0.0458,0.402]	Sun	4	fleeting	19	0	0.00974841303291951
Apr21	(-0.934,-0.568]	[0.0458,0.179]	[0.0458,0.402]	Sun	5	fleeting	8	0	0.01156572306594083
Apr21	(-0.934,-0.568]	[0.0458,0.179]	[0.0458,0.402]	Sun	6	fleeting	16	0	0.01290067950673823
Apr21	(-0.934,-0.568]	(0.179,0.312]	[0.0458,0.402]	Mon	London	fleeting	7	0	0.0027595733298098
Apr21	(-0.934,-0.568]	(0.179,0.312]	[0.0458,0.402]	Mon	4	fleeting	7	0	0.00598166504226815
Apr21	(-0.934,-0.568]	(0.179,0.312]	[0.0458,0.402]	Tue	London	fleeting	7	0	0.00242789024722411
Apr21	(-0.934,-0.568]	(0.179,0.312]	[0.0458,0.402]	Tue	4	fleeting	7	0	0.00453483397873744
Apr21	(-0.934,-0.568]	(0.179,0.312]	[0.0458,0.402]	Wed	London	fleeting	11	0	0.00384457846475605
Apr21	(-0.934,-0.568]	(0.179,0.312]	[0.0458,0.402]	Wed	4	fleeting	7	0	0.00592442731539621
Apr21	(-0.934,-0.568]	(0.179,0.312]	[0.0458,0.402]	Wed	6	fleeting	5	0	0.00339907711754794
Apr21	(-0.934,-0.568]	(0.179,0.312]	[0.0458,0.402]	Thu	London	fleeting	10	0	0.00319099928829302
Apr21	(-0.934,-0.568]	(0.179,0.312]	[0.0458,0.402]	Thu	4	fleeting	7	0	0.00366023343049426
Apr21	(-0.934,-0.568]	(0.179,0.312]	[0.0458,0.402]	Thu	6	fleeting	5	0	0.00463747738395592
Apr21	(-0.934,-0.568]	(0.179,0.312]	[0.0458,0.402]	Fri	London	fleeting	6	0	0.00201380699860143
Apr21	(-0.934,-0.568]	(0.179,0.312]	[0.0458,0.402]	Fri	4	fleeting	8	0	0.00522171993604492
Apr21	(-0.568,-0.201]	[0.0458,0.179]	[0.0458,0.402]	Mon	London	fleeting	148	0	0.0650702520988733
Apr21	(-0.568,-0.201]	[0.0458,0.179]	[0.0458,0.402]	Mon	1	fleeting	68	0	0.02017676646972377
Apr21	(-0.568,-0.201]	[0.0458,0.179]	[0.0458,0.402]	Mon	2	fleeting	128	0	0.04913020702963922
Apr21	(-0.568,-0.201]	[0.0458,0.179]	[0.0458,0.402]	Mon	3	fleeting	136	0	0.06468964928289955
Apr21	(-0.568,-0.201]	[0.0458,0.179]	[0.0458,0.402]	Mon	NA	fleeting	37	0	0.00909438934095263
Apr21	(-0.568,-0.201]	[0.0458,0.179]	[0.0458,0.402]	Mon	4	fleeting	285	0	0.1490668757826079
Apr21	(-0.568,-0.201]	[0.0458,0.179]	[0.0458,0.402]	Mon	5	fleeting	72	1	0.08061375384461078
Apr21	(-0.568,-0.201]	[0.0458,0.179]	[0.0458,0.402]	Mon	6	fleeting	221	0	0.1734469485585478
Apr21	(-0.568,-0.201]	[0.0458,0.179]	[0.0458,0.402]	Mon	Wales	fleeting	24	0	0.00508735019610284
Apr21	(-0.568,-0.201]	[0.0458,0.179]	[0.0458,0.402]	Tue	London	fleeting	145	0	0.05797660276079597
Apr21	(-0.568,-0.201]	[0.0458,0.179]	[0.0458,0.402]	Tue	1	fleeting	53	0	0.01978132481565375
Apr21	(-0.568,-0.201]	[0.0458,0.179]	[0.0458,0.402]	Tue	2	fleeting	94	1	0.03996427224598553
Apr21	(-0.568,-0.201]	[0.0458,0.179]	[0.0458,0.402]	Tue	3	fleeting	82	0	0.02888138050067146
Apr21	(-0.568,-0.201]	[0.0458,0.179]	[0.0458,0.402]	Tue	NA	fleeting	27	0	0.00707631311978695
Apr21	(-0.568,-0.201]	[0.0458,0.179]	[0.0458,0.402]	Tue	4	fleeting	212	1	0.1035342565234254
Apr21	(-0.568,-0.201]	[0.0458,0.179]	[0.0458,0.402]	Tue	4	one-day	5	0	0.00320343226552177
Apr21	(-0.568,-0.201]	[0.0458,0.179]	[0.0458,0.402]	Tue	5	fleeting	110	2	0.13883371382632548
Apr21	(-0.568,-0.201]	[0.0458,0.179]	[0.0458,0.402]	Tue	6	fleeting	184	1	0.13105817400400466
Apr21	(-0.568,-0.201]	[0.0458,0.179]	[0.0458,0.402]	Tue	Wales	fleeting	18	0	0.0056786764015716
Apr21	(-0.568,-0.201]	[0.0458,0.179]	[0.0458,0.402]	Wed	London	fleeting	148	0	0.0558377684685214
Apr21	(-0.568,-0.201]	[0.0458,0.179]	[0.0458,0.402]	Wed	1	fleeting	71	1	0.02074858616632235
Apr21	(-0.568,-0.201]	[0.0458,0.179]	[0.0458,0.402]	Wed	2	fleeting	98	1	0.03127567203035764
Apr21	(-0.568,-0.201]	[0.0458,0.179]	[0.0458,0.402]	Wed	3	fleeting	121	0	0.04730427218812727
Apr21	(-0.568,-0.201]	[0.0458,0.179]	[0.0458,0.402]	Wed	NA	fleeting	36	0	0.00978786339371906
Apr21	(-0.568,-0.201]	[0.0458,0.179]	[0.0458,0.402]	Wed	4	fleeting	295	0	0.14258884448641918
Apr21	(-0.568,-0.201]	[0.0458,0.179]	[0.0458,0.402]	Wed	5	fleeting	81	2	0.09020420269982544
Apr21	(-0.568,-0.201]	[0.0458,0.179]	[0.0458,0.402]	Wed	6	fleeting	145	0	0.10720978771933164
Apr21	(-0.568,-0.201]	[0.0458,0.179]	[0.0458,0.402]	Wed	Wales	fleeting	16	0	0.00514508956999526
Apr21	(-0.568,-0.201]	[0.0458,0.179]	[0.0458,0.402]	Thu	London	fleeting	142	0	0.0462254546004941
Apr21	(-0.568,-0.201]	[0.0458,0.179]	[0.0458,0.402]	Thu	1	fleeting	69	0	0.01638019655174483
Apr21	(-0.568,-0.201]	[0.0458,0.179]	[0.0458,0.402]	Thu	2	fleeting	132	0	0.05102526372412741
Apr21	(-0.568,-0.201]	[0.0458,0.179]	[0.0458,0.402]	Thu	3	fleeting	115	0	0.046232598951646
Apr21	(-0.568,-0.201]	[0.0458,0.179]	[0.0458,0.402]	Thu	NA	fleeting	48	0	0.01387949319952575
Apr21	(-0.568,-0.201]	[0.0458,0.179]	[0.0458,0.402]	Thu	4	fleeting	348	1	0.19459335808270273
Apr21	(-0.568,-0.201]	[0.0458,0.179]	[0.0458,0.402]	Thu	5	fleeting	67	0	0.07777600918917382
Apr21	(-0.568,-0.201]	[0.0458,0.179]	[0.0458,0.402]	Thu	6	fleeting	210	1	0.15351537206727783
Apr21	(-0.568,-0.201]	[0.0458,0.179]	[0.0458,0.402]	Thu	Wales	fleeting	19	0	0.00722589887335922
Apr21	(-0.568,-0.201]	[0.0458,0.179]	[0.0458,0.402]	Fri	London	fleeting	175	1	0.0673899652365948
Apr21	(-0.568,-0.201]	[0.0458,0.179]	[0.0458,0.402]	Fri	1	fleeting	92	0	0.02885921011214942
Apr21	(-0.568,-0.201]	[0.0458,0.179]	[0.0458,0.402]	Fri	2	fleeting	138	0	0.05113266685861006
Apr21	(-0.568,-0.201]	[0.0458,0.179]	[0.0458,0.402]	Fri	3	fleeting	116	0	0.04617272526330807
Apr21	(-0.568,-0.201]	[0.0458,0.179]	[0.0458,0.402]	Fri	NA	fleeting	58	0	0.01361155596410634
Apr21	(-0.568,-0.201]	[0.0458,0.179]	[0.0458,0.402]	Fri	4	fleeting	322	0	0.1523259165424562
Apr21	(-0.568,-0.201]	[0.0458,0.179]	[0.0458,0.402]	Fri	5	fleeting	142	0	0.17023788343882384
Apr21	(-0.568,-0.201]	[0.0458,0.179]	[0.0458,0.402]	Fri	6	fleeting	202	0	0.1468188535060485
Apr21	(-0.568,-0.201]	[0.0458,0.179]	[0.0458,0.402]	Fri	Wales	fleeting	16	0	0.00667995113086561
Apr21	(-0.568,-0.201]	[0.0458,0.179]	[0.0458,0.402]	Sat	London	fleeting	187	0	0.06760969400148609
Apr21	(-0.568,-0.201]	[0.0458,0.179]	[0.0458,0.402]	Sat	1	fleeting	120	0	0.04075570267515382
Apr21	(-0.568,-0.201]	[0.0458,0.179]	[0.0458,0.402]	Sat	2	fleeting	175	0	0.06696317834315046
Apr21	(-0.568,-0.201]	[0.0458,0.179]	[0.0458,0.402]	Sat	3	fleeting	139	0	0.04977339864933206
Apr21	(-0.568,-0.201]	[0.0458,0.179]	[0.0458,0.402]	Sat	NA	fleeting	60	0	0.01826072248861954
Apr21	(-0.568,-0.201]	[0.0458,0.179]	[0.0458,0.402]	Sat	4	fleeting	337	0	0.1809499125250733
Apr21	(-0.568,-0.201]	[0.0458,0.179]	[0.0458,0.402]	Sat	5	fleeting	78	0	0.08913749315074548
Apr21	(-0.568,-0.201]	[0.0458,0.179]	[0.0458,0.402]	Sat	6	fleeting	213	0	0.1697779705928366
Apr21	(-0.568,-0.201]	[0.0458,0.179]	[0.0458,0.402]	Sat	Wales	fleeting	32	0	0.01245782994472399
Apr21	(-0.568,-0.201]	[0.0458,0.179]	[0.0458,0.402]	Sun	London	fleeting	164	1	0.06568625350953616
Apr21	(-0.568,-0.201]	[0.0458,0.179]	[0.0458,0.402]	Sun	1	fleeting	49	0	0.01162360987995492
Apr21	(-0.568,-0.201]	[0.0458,0.179]	[0.0458,0.402]	Sun	2	fleeting	75	1	0.02812089523388539
Apr21	(-0.568,-0.201]	[0.0458,0.179]	[0.0458,0.402]	Sun	3	fleeting	66	0	0.02220606220006826
Apr21	(-0.568,-0.201]	[0.0458,0.179]	[0.0458,0.402]	Sun	NA	fleeting	37	0	0.01012477026143943
Apr21	(-0.568,-0.201]	[0.0458,0.179]	[0.0458,0.402]	Sun	4	fleeting	171	0	0.09473208498974928
Apr21	(-0.568,-0.201]	[0.0458,0.179]	[0.0458,0.402]	Sun	5	fleeting	35	1	0.04052072226282322
Apr21	(-0.568,-0.201]	[0.0458,0.179]	[0.0458,0.402]	Sun	6	fleeting	146	1	0.11335242298735491
Apr21	(-0.568,-0.201]	[0.0458,0.179]	[0.0458,0.402]	Sun	Wales	fleeting	22	0	0.00757933015480416
Apr21	(-0.568,-0.201]	(0.179,0.312]	[0.0458,0.402]	Mon	London	fleeting	43	0	0.01756452108937212
Apr21	(-0.568,-0.201]	(0.179,0.312]	[0.0458,0.402]	Mon	1	fleeting	25	0	0.00905308724018594
Apr21	(-0.568,-0.201]	(0.179,0.312]	[0.0458,0.402]	Mon	2	fleeting	25	0	0.00944671696833587
Apr21	(-0.568,-0.201]	(0.179,0.312]	[0.0458,0.402]	Mon	3	fleeting	31	0	0.01403507049695929
Apr21	(-0.568,-0.201]	(0.179,0.312]	[0.0458,0.402]	Mon	NA	fleeting	9	0	0.00243118342562209
Apr21	(-0.568,-0.201]	(0.179,0.312]	[0.0458,0.402]	Mon	4	fleeting	83	2	0.04179101029102894
Apr21	(-0.568,-0.201]	(0.179,0.312]	[0.0458,0.402]	Mon	5	fleeting	15	0	0.01872672931687891
Apr21	(-0.568,-0.201]	(0.179,0.312]	[0.0458,0.402]	Mon	6	fleeting	69	0	0.0658441217922131
Apr21	(-0.568,-0.201]	(0.179,0.312]	[0.0458,0.402]	Tue	London	fleeting	40	0	0.01761680215936101
Apr21	(-0.568,-0.201]	(0.179,0.312]	[0.0458,0.402]	Tue	1	fleeting	22	0	0.00592610166311535
Apr21	(-0.568,-0.201]	(0.179,0.312]	[0.0458,0.402]	Tue	2	fleeting	25	0	0.0108618609688651
Apr21	(-0.568,-0.201]	(0.179,0.312]	[0.0458,0.402]	Tue	3	fleeting	35	0	0.0129876923119393
Apr21	(-0.568,-0.201]	(0.179,0.312]	[0.0458,0.402]	Tue	NA	fleeting	7	0	0.0018527809160076
Apr21	(-0.568,-0.201]	(0.179,0.312]	[0.0458,0.402]	Tue	4	fleeting	73	0	0.03407571494294159
Apr21	(-0.568,-0.201]	(0.179,0.312]	[0.0458,0.402]	Tue	5	fleeting	20	0	0.02018083866142706
Apr21	(-0.568,-0.201]	(0.179,0.312]	[0.0458,0.402]	Tue	6	fleeting	42	1	0.03031306189888805
Apr21	(-0.568,-0.201]	(0.179,0.312]	[0.0458,0.402]	Tue	Wales	fleeting	8	0	0.00337039847082532
Apr21	(-0.568,-0.201]	(0.179,0.312]	[0.0458,0.402]	Wed	London	fleeting	48	0	0.01855851057770619
Apr21	(-0.568,-0.201]	(0.179,0.312]	[0.0458,0.402]	Wed	1	fleeting	7	0	0.00175894035043844
Apr21	(-0.568,-0.201]	(0.179,0.312]	[0.0458,0.402]	Wed	2	fleeting	34	1	0.01047498750096287
Apr21	(-0.568,-0.201]	(0.179,0.312]	[0.0458,0.402]	Wed	3	fleeting	24	0	0.00780085236131677
Apr21	(-0.568,-0.201]	(0.179,0.312]	[0.0458,0.402]	Wed	NA	fleeting	11	0	0.00266805733900898
Apr21	(-0.568,-0.201]	(0.179,0.312]	[0.0458,0.402]	Wed	4	fleeting	67	2	0.03056139391240908
Apr21	(-0.568,-0.201]	(0.179,0.312]	[0.0458,0.402]	Wed	5	fleeting	13	1	0.01917473516417067
Apr21	(-0.568,-0.201]	(0.179,0.312]	[0.0458,0.402]	Wed	6	fleeting	49	1	0.03170661817198006
Apr21	(-0.568,-0.201]	(0.179,0.312]	[0.0458,0.402]	Thu	London	fleeting	47	1	0.01727140679555705
Apr21	(-0.568,-0.201]	(0.179,0.312]	[0.0458,0.402]	Thu	1	fleeting	14	0	0.00323807268930209
Apr21	(-0.568,-0.201]	(0.179,0.312]	[0.0458,0.402]	Thu	2	fleeting	35	0	0.01578774460740295
Apr21	(-0.568,-0.201]	(0.179,0.312]	[0.0458,0.402]	Thu	3	fleeting	37	0	0.01494877721343879
Apr21	(-0.568,-0.201]	(0.179,0.312]	[0.0458,0.402]	Thu	NA	fleeting	16	0	0.00425809459494719
Apr21	(-0.568,-0.201]	(0.179,0.312]	[0.0458,0.402]	Thu	4	fleeting	76	0	0.04607913342677994
Apr21	(-0.568,-0.201]	(0.179,0.312]	[0.0458,0.402]	Thu	5	fleeting	21	1	0.0217460454694367
Apr21	(-0.568,-0.201]	(0.179,0.312]	[0.0458,0.402]	Thu	6	fleeting	58	0	0.04437106043116046
Apr21	(-0.568,-0.201]	(0.179,0.312]	[0.0458,0.402]	Thu	Wales	fleeting	6	0	0.00166663848072134
Apr21	(-0.568,-0.201]	(0.179,0.312]	[0.0458,0.402]	Fri	London	fleeting	45	0	0.01653738102458712
Apr21	(-0.568,-0.201]	(0.179,0.312]	[0.0458,0.402]	Fri	1	fleeting	30	1	0.00689368822665548
Apr21	(-0.568,-0.201]	(0.179,0.312]	[0.0458,0.402]	Fri	2	fleeting	30	0	0.01198123551703
Apr21	(-0.568,-0.201]	(0.179,0.312]	[0.0458,0.402]	Fri	3	fleeting	30	0	0.00863008611171911
Apr21	(-0.568,-0.201]	(0.179,0.312]	[0.0458,0.402]	Fri	NA	fleeting	20	0	0.00464094819777993
Apr21	(-0.568,-0.201]	(0.179,0.312]	[0.0458,0.402]	Fri	4	fleeting	82	0	0.04461670948092688
Apr21	(-0.568,-0.201]	(0.179,0.312]	[0.0458,0.402]	Fri	5	fleeting	33	0	0.03432837807686817
Apr21	(-0.568,-0.201]	(0.179,0.312]	[0.0458,0.402]	Fri	6	fleeting	39	1	0.03311057293410613
Apr21	(-0.568,-0.201]	(0.179,0.312]	[0.0458,0.402]	Sat	London	fleeting	44	0	0.02245384962708763
Apr21	(-0.568,-0.201]	(0.179,0.312]	[0.0458,0.402]	Sat	1	fleeting	14	0	0.00268116585356403
Apr21	(-0.568,-0.201]	(0.179,0.312]	[0.0458,0.402]	Sat	2	fleeting	36	0	0.01250213951974055
Apr21	(-0.568,-0.201]	(0.179,0.312]	[0.0458,0.402]	Sat	3	fleeting	38	0	0.01270126751835343
Apr21	(-0.568,-0.201]	(0.179,0.312]	[0.0458,0.402]	Sat	NA	fleeting	16	0	0.00431956879516459
Apr21	(-0.568,-0.201]	(0.179,0.312]	[0.0458,0.402]	Sat	4	fleeting	71	0	0.03720302325304447
Apr21	(-0.568,-0.201]	(0.179,0.312]	[0.0458,0.402]	Sat	5	fleeting	18	0	0.02001455075449476
Apr21	(-0.568,-0.201]	(0.179,0.312]	[0.0458,0.402]	Sat	6	fleeting	59	1	0.04592689689964235
Apr21	(-0.568,-0.201]	(0.179,0.312]	[0.0458,0.402]	Sun	London	fleeting	35	0	0.01115749951826783
Apr21	(-0.568,-0.201]	(0.179,0.312]	[0.0458,0.402]	Sun	1	fleeting	8	0	0.00224789618537368
Apr21	(-0.568,-0.201]	(0.179,0.312]	[0.0458,0.402]	Sun	2	fleeting	20	0	0.00784576464246134
Apr21	(-0.568,-0.201]	(0.179,0.312]	[0.0458,0.402]	Sun	3	fleeting	18	0	0.00553048737676054
Apr21	(-0.568,-0.201]	(0.179,0.312]	[0.0458,0.402]	Sun	NA	fleeting	7	0	0.00155302142808788
Apr21	(-0.568,-0.201]	(0.179,0.312]	[0.0458,0.402]	Sun	4	fleeting	54	0	0.03445250800309729
Apr21	(-0.568,-0.201]	(0.179,0.312]	[0.0458,0.402]	Sun	5	fleeting	8	0	0.00852010619395493
Apr21	(-0.568,-0.201]	(0.179,0.312]	[0.0458,0.402]	Sun	6	fleeting	32	0	0.02159675564963092
Apr21	(-0.568,-0.201]	(0.179,0.312]	(0.402,0.759]	Sat	6	one-day	5	1	0.00344830946926155
Apr21	(-0.568,-0.201]	(0.312,0.446]	[0.0458,0.402]	Mon	London	fleeting	17	0	0.00791141800135153
Apr21	(-0.568,-0.201]	(0.312,0.446]	[0.0458,0.402]	Mon	1	fleeting	11	0	0.00242091793960008
Apr21	(-0.568,-0.201]	(0.312,0.446]	[0.0458,0.402]	Mon	3	fleeting	9	0	0.00409923319193983
Apr21	(-0.568,-0.201]	(0.312,0.446]	[0.0458,0.402]	Mon	4	fleeting	12	1	0.00769469548496981
Apr21	(-0.568,-0.201]	(0.312,0.446]	[0.0458,0.402]	Mon	6	fleeting	11	0	0.00800213976755004
Apr21	(-0.568,-0.201]	(0.312,0.446]	[0.0458,0.402]	Tue	London	fleeting	12	0	0.00364719724033879
Apr21	(-0.568,-0.201]	(0.312,0.446]	[0.0458,0.402]	Tue	2	fleeting	15	0	0.0051083624438053
Apr21	(-0.568,-0.201]	(0.312,0.446]	[0.0458,0.402]	Tue	3	fleeting	13	0	0.00591334386811048
Apr21	(-0.568,-0.201]	(0.312,0.446]	[0.0458,0.402]	Tue	4	fleeting	20	0	0.01200287427297497
Apr21	(-0.568,-0.201]	(0.312,0.446]	[0.0458,0.402]	Tue	5	fleeting	7	0	0.01066211733173994
Apr21	(-0.568,-0.201]	(0.312,0.446]	[0.0458,0.402]	Tue	6	fleeting	16	0	0.01387285015585637
Apr21	(-0.568,-0.201]	(0.312,0.446]	[0.0458,0.402]	Wed	London	fleeting	18	0	0.0059520770846545
Apr21	(-0.568,-0.201]	(0.312,0.446]	[0.0458,0.402]	Wed	2	fleeting	11	0	0.00478815290655176
Apr21	(-0.568,-0.201]	(0.312,0.446]	[0.0458,0.402]	Wed	3	fleeting	9	0	0.00305235894351185
Apr21	(-0.568,-0.201]	(0.312,0.446]	[0.0458,0.402]	Wed	4	fleeting	19	0	0.01346068501836739
Apr21	(-0.568,-0.201]	(0.312,0.446]	[0.0458,0.402]	Wed	5	fleeting	5	0	0.00492785055967848
Apr21	(-0.568,-0.201]	(0.312,0.446]	[0.0458,0.402]	Wed	6	fleeting	6	0	0.00448367069304322
Apr21	(-0.568,-0.201]	(0.312,0.446]	[0.0458,0.402]	Thu	London	fleeting	14	0	0.00515125621822287
Apr21	(-0.568,-0.201]	(0.312,0.446]	[0.0458,0.402]	Thu	1	fleeting	5	0	0.00293620824371154
Apr21	(-0.568,-0.201]	(0.312,0.446]	[0.0458,0.402]	Thu	4	fleeting	17	0	0.00963181746402941
Apr21	(-0.568,-0.201]	(0.312,0.446]	[0.0458,0.402]	Thu	5	fleeting	6	0	0.00454246580099382
Apr21	(-0.568,-0.201]	(0.312,0.446]	[0.0458,0.402]	Thu	6	fleeting	12	0	0.01168452885547388
Apr21	(-0.568,-0.201]	(0.312,0.446]	[0.0458,0.402]	Fri	London	fleeting	10	0	0.00328472759308473
Apr21	(-0.568,-0.201]	(0.312,0.446]	[0.0458,0.402]	Fri	1	fleeting	7	1	0.00164734820927636
Apr21	(-0.568,-0.201]	(0.312,0.446]	[0.0458,0.402]	Fri	2	fleeting	9	0	0.00437688314782636
Apr21	(-0.568,-0.201]	(0.312,0.446]	[0.0458,0.402]	Fri	NA	fleeting	6	0	0.00118637602963844
Apr21	(-0.568,-0.201]	(0.312,0.446]	[0.0458,0.402]	Fri	4	fleeting	20	0	0.0115398094055541
Apr21	(-0.568,-0.201]	(0.312,0.446]	[0.0458,0.402]	Fri	5	fleeting	6	0	0.00584356997189883
Apr21	(-0.568,-0.201]	(0.312,0.446]	[0.0458,0.402]	Fri	6	fleeting	9	0	0.00613503711852769
Apr21	(-0.568,-0.201]	(0.312,0.446]	[0.0458,0.402]	Sat	London	fleeting	12	1	0.00638130018703009
Apr21	(-0.568,-0.201]	(0.312,0.446]	[0.0458,0.402]	Sat	2	fleeting	9	0	0.00269359754668063
Apr21	(-0.568,-0.201]	(0.312,0.446]	[0.0458,0.402]	Sat	4	fleeting	25	0	0.01144219352070108
Apr21	(-0.568,-0.201]	(0.312,0.446]	[0.0458,0.402]	Sat	5	fleeting	5	0	0.00521984346891835
Apr21	(-0.568,-0.201]	(0.312,0.446]	[0.0458,0.402]	Sat	6	fleeting	17	2	0.01263340321464534
Apr21	(-0.568,-0.201]	(0.312,0.446]	[0.0458,0.402]	Sun	London	fleeting	10	0	0.0039257158423428
Apr21	(-0.568,-0.201]	(0.312,0.446]	[0.0458,0.402]	Sun	2	fleeting	10	0	0.00475960739316128
Apr21	(-0.568,-0.201]	(0.312,0.446]	[0.0458,0.402]	Sun	3	fleeting	5	0	0.00272518953296729
Apr21	(-0.568,-0.201]	(0.312,0.446]	[0.0458,0.402]	Sun	4	fleeting	27	1	0.01327584421266026
Apr21	(-0.568,-0.201]	(0.312,0.446]	[0.0458,0.402]	Sun	6	fleeting	18	0	0.01233017260129321
Apr21	(-0.568,-0.201]	(0.312,0.446]	(0.402,0.759]	Mon	6	fleeting	6	0	0.00542517408598697
Apr21	(-0.568,-0.201]	(0.312,0.446]	(0.402,0.759]	Tue	London	fleeting	6	0	0.0017307288167857
Apr21	(-0.568,-0.201]	(0.312,0.446]	(0.402,0.759]	Wed	London	fleeting	6	0	0.00311048703404936
Apr21	(-0.568,-0.201]	(0.312,0.446]	(0.402,0.759]	Wed	4	fleeting	5	0	0.00228511166827805
Apr21	(-0.568,-0.201]	(0.312,0.446]	(0.402,0.759]	Thu	London	fleeting	6	0	0.00208907994737839
Apr21	(-0.568,-0.201]	(0.312,0.446]	(0.402,0.759]	Thu	4	fleeting	7	0	0.00476681224334185
Apr21	(-0.568,-0.201]	(0.312,0.446]	(0.402,0.759]	Fri	1	fleeting	5	0	9.630404171573348e-4
Apr21	(-0.568,-0.201]	(0.312,0.446]	(0.402,0.759]	Fri	NA	fleeting	5	0	0.00119371376311316
Apr21	(-0.568,-0.201]	(0.312,0.446]	(0.402,0.759]	Sat	4	fleeting	7	0	0.00329763648817627
Apr21	(-0.568,-0.201]	(0.312,0.446]	(0.402,0.759]	Sun	6	fleeting	5	0	0.0034105007130214
Apr21	(-0.568,-0.201]	(0.446,0.579]	(0.402,0.759]	Mon	London	fleeting	6	0	0.00274111180910385
Apr21	(-0.568,-0.201]	(0.446,0.579]	(0.402,0.759]	Mon	2	fleeting	7	0	0.00298674458781611
Apr21	(-0.568,-0.201]	(0.446,0.579]	(0.402,0.759]	Mon	3	fleeting	6	0	0.00267402710059583
Apr21	(-0.568,-0.201]	(0.446,0.579]	(0.402,0.759]	Mon	4	fleeting	9	0	0.00566737037192899
Apr21	(-0.568,-0.201]	(0.446,0.579]	(0.402,0.759]	Mon	6	fleeting	8	0	0.00579819296991279
Apr21	(-0.568,-0.201]	(0.446,0.579]	(0.402,0.759]	Tue	London	fleeting	12	0	0.00406572480959799
Apr21	(-0.568,-0.201]	(0.446,0.579]	(0.402,0.759]	Tue	2	fleeting	7	0	0.00238277416177279
Apr21	(-0.568,-0.201]	(0.446,0.579]	(0.402,0.759]	Tue	3	fleeting	7	1	0.00170718651399903
Apr21	(-0.568,-0.201]	(0.446,0.579]	(0.402,0.759]	Tue	4	fleeting	12	0	0.00717045274400207
Apr21	(-0.568,-0.201]	(0.446,0.579]	(0.402,0.759]	Tue	6	fleeting	6	0	0.00541214626341346
Apr21	(-0.568,-0.201]	(0.446,0.579]	(0.402,0.759]	Wed	London	fleeting	5	0	0.00176260700278785
Apr21	(-0.568,-0.201]	(0.446,0.579]	(0.402,0.759]	Wed	3	fleeting	6	0	0.00122383390511093
Apr21	(-0.568,-0.201]	(0.446,0.579]	(0.402,0.759]	Wed	4	fleeting	10	0	0.00812203248917486
Apr21	(-0.568,-0.201]	(0.446,0.579]	(0.402,0.759]	Wed	6	fleeting	6	0	0.00477748890753393
Apr21	(-0.568,-0.201]	(0.446,0.579]	(0.402,0.759]	Thu	London	fleeting	8	0	0.00218768396519142
Apr21	(-0.568,-0.201]	(0.446,0.579]	(0.402,0.759]	Thu	3	fleeting	6	0	0.00173339674968653
Apr21	(-0.568,-0.201]	(0.446,0.579]	(0.402,0.759]	Thu	4	fleeting	11	0	0.00704953781141048
Apr21	(-0.568,-0.201]	(0.446,0.579]	(0.402,0.759]	Thu	6	fleeting	8	0	0.00888474975442865
Apr21	(-0.568,-0.201]	(0.446,0.579]	(0.402,0.759]	Fri	4	fleeting	6	0	0.00200731427838141
Apr21	(-0.568,-0.201]	(0.446,0.579]	(0.402,0.759]	Fri	6	fleeting	5	0	0.00199966838709497
Apr21	(-0.568,-0.201]	(0.446,0.579]	(0.402,0.759]	Sat	London	fleeting	9	0	0.00420805990098294
Apr21	(-0.568,-0.201]	(0.446,0.579]	(0.402,0.759]	Sun	4	fleeting	8	0	0.0032151106782986
Apr21	(-0.568,-0.201]	(0.579,0.712]	(0.402,0.759]	Mon	2	fleeting	5	0	0.00161269516752426
Apr21	(-0.568,-0.201]	(0.579,0.712]	(0.402,0.759]	Tue	4	fleeting	5	0	0.00258339629791526
Apr21	(-0.201,0.166]	[0.0458,0.179]	[0.0458,0.402]	Mon	London	one-day	18	0	0.00696157824022403
Apr21	(-0.201,0.166]	[0.0458,0.179]	[0.0458,0.402]	Mon	2	one-day	13	0	0.00518521634179791
Apr21	(-0.201,0.166]	[0.0458,0.179]	[0.0458,0.402]	Mon	2	recurring	8	0	0.00384599261857743
Apr21	(-0.201,0.166]	[0.0458,0.179]	[0.0458,0.402]	Mon	3	one-day	12	0	0.0039042736099828
Apr21	(-0.201,0.166]	[0.0458,0.179]	[0.0458,0.402]	Mon	4	one-day	36	0	0.01894536751917075
Apr21	(-0.201,0.166]	[0.0458,0.179]	[0.0458,0.402]	Mon	4	recurring	8	0	0.0074969042215226
Apr21	(-0.201,0.166]	[0.0458,0.179]	[0.0458,0.402]	Mon	5	one-day	12	0	0.00943575607555968
Apr21	(-0.201,0.166]	[0.0458,0.179]	[0.0458,0.402]	Mon	6	one-day	32	1	0.02636821660402388
Apr21	(-0.201,0.166]	[0.0458,0.179]	[0.0458,0.402]	Mon	Wales	one-day	7	0	0.00183173670903591
Apr21	(-0.201,0.166]	[0.0458,0.179]	[0.0458,0.402]	Tue	London	one-day	22	0	0.00777617248370532
Apr21	(-0.201,0.166]	[0.0458,0.179]	[0.0458,0.402]	Tue	1	one-day	6	0	0.00140951540902645
Apr21	(-0.201,0.166]	[0.0458,0.179]	[0.0458,0.402]	Tue	3	one-day	6	0	0.00412217003147585
Apr21	(-0.201,0.166]	[0.0458,0.179]	[0.0458,0.402]	Tue	4	one-day	27	0	0.01767690298903534
Apr21	(-0.201,0.166]	[0.0458,0.179]	[0.0458,0.402]	Tue	4	recurring	9	0	0.00452320103092751
Apr21	(-0.201,0.166]	[0.0458,0.179]	[0.0458,0.402]	Tue	5	one-day	11	0	0.01313861793728765
Apr21	(-0.201,0.166]	[0.0458,0.179]	[0.0458,0.402]	Tue	6	one-day	24	0	0.01856832335768388
Apr21	(-0.201,0.166]	[0.0458,0.179]	[0.0458,0.402]	Tue	6	recurring	5	0	0.00446371837881065
Apr21	(-0.201,0.166]	[0.0458,0.179]	[0.0458,0.402]	Wed	London	one-day	11	0	0.00385899403115452
Apr21	(-0.201,0.166]	[0.0458,0.179]	[0.0458,0.402]	Wed	1	one-day	5	0	0.00257889764019325
Apr21	(-0.201,0.166]	[0.0458,0.179]	[0.0458,0.402]	Wed	2	one-day	7	0	9.889834013057095e-4
Apr21	(-0.201,0.166]	[0.0458,0.179]	[0.0458,0.402]	Wed	3	one-day	7	0	0.00277930306987572
Apr21	(-0.201,0.166]	[0.0458,0.179]	[0.0458,0.402]	Wed	NA	one-day	5	0	0.00117024770351892
Apr21	(-0.201,0.166]	[0.0458,0.179]	[0.0458,0.402]	Wed	4	one-day	45	0	0.02177301216437011
Apr21	(-0.201,0.166]	[0.0458,0.179]	[0.0458,0.402]	Wed	4	recurring	13	0	0.00625619388995191
Apr21	(-0.201,0.166]	[0.0458,0.179]	[0.0458,0.402]	Wed	5	one-day	6	0	0.00620249413571027
Apr21	(-0.201,0.166]	[0.0458,0.179]	[0.0458,0.402]	Wed	6	one-day	18	1	0.01371492535564811
Apr21	(-0.201,0.166]	[0.0458,0.179]	[0.0458,0.402]	Wed	6	recurring	5	0	0.00399628391793693
Apr21	(-0.201,0.166]	[0.0458,0.179]	[0.0458,0.402]	Thu	London	one-day	12	0	0.00409448793049127
Apr21	(-0.201,0.166]	[0.0458,0.179]	[0.0458,0.402]	Thu	1	one-day	6	0	0.00244182316415619
Apr21	(-0.201,0.166]	[0.0458,0.179]	[0.0458,0.402]	Thu	2	one-day	18	1	0.00753088142526681
Apr21	(-0.201,0.166]	[0.0458,0.179]	[0.0458,0.402]	Thu	3	one-day	12	0	0.00613157674385733
Apr21	(-0.201,0.166]	[0.0458,0.179]	[0.0458,0.402]	Thu	NA	one-day	7	0	0.00163072822200316
Apr21	(-0.201,0.166]	[0.0458,0.179]	[0.0458,0.402]	Thu	4	one-day	32	0	0.01766254043085735
Apr21	(-0.201,0.166]	[0.0458,0.179]	[0.0458,0.402]	Thu	4	recurring	5	0	0.00407838861904874
Apr21	(-0.201,0.166]	[0.0458,0.179]	[0.0458,0.402]	Thu	5	one-day	5	0	0.00664268329055717
Apr21	(-0.201,0.166]	[0.0458,0.179]	[0.0458,0.402]	Thu	6	one-day	28	0	0.01882391251330995
Apr21	(-0.201,0.166]	[0.0458,0.179]	[0.0458,0.402]	Fri	London	one-day	23	0	0.00846640704802781
Apr21	(-0.201,0.166]	[0.0458,0.179]	[0.0458,0.402]	Fri	2	one-day	12	0	0.00529230915473111
Apr21	(-0.201,0.166]	[0.0458,0.179]	[0.0458,0.402]	Fri	3	one-day	21	0	0.00798610658558285
Apr21	(-0.201,0.166]	[0.0458,0.179]	[0.0458,0.402]	Fri	4	one-day	36	0	0.02135126717405788
Apr21	(-0.201,0.166]	[0.0458,0.179]	[0.0458,0.402]	Fri	4	recurring	6	0	0.00381092590889986
Apr21	(-0.201,0.166]	[0.0458,0.179]	[0.0458,0.402]	Fri	5	one-day	16	0	0.01736566828269936
Apr21	(-0.201,0.166]	[0.0458,0.179]	[0.0458,0.402]	Fri	6	one-day	18	0	0.01229882432831708
Apr21	(-0.201,0.166]	[0.0458,0.179]	[0.0458,0.402]	Sat	London	one-day	16	0	0.00573764938257537
Apr21	(-0.201,0.166]	[0.0458,0.179]	[0.0458,0.402]	Sat	1	one-day	17	0	0.00531505853416214
Apr21	(-0.201,0.166]	[0.0458,0.179]	[0.0458,0.402]	Sat	2	one-day	16	0	0.00547429452790271
Apr21	(-0.201,0.166]	[0.0458,0.179]	[0.0458,0.402]	Sat	3	one-day	19	0	0.00729162425646712
Apr21	(-0.201,0.166]	[0.0458,0.179]	[0.0458,0.402]	Sat	NA	one-day	7	0	0.00285530286301827
Apr21	(-0.201,0.166]	[0.0458,0.179]	[0.0458,0.402]	Sat	4	one-day	36	0	0.01740690684206169
Apr21	(-0.201,0.166]	[0.0458,0.179]	[0.0458,0.402]	Sat	4	recurring	5	0	0.00200258854433676
Apr21	(-0.201,0.166]	[0.0458,0.179]	[0.0458,0.402]	Sat	5	one-day	7	0	0.00721652959968266
Apr21	(-0.201,0.166]	[0.0458,0.179]	[0.0458,0.402]	Sat	6	one-day	32	0	0.02554741781211356
Apr21	(-0.201,0.166]	[0.0458,0.179]	[0.0458,0.402]	Sun	London	one-day	16	0	0.00615059494696701
Apr21	(-0.201,0.166]	[0.0458,0.179]	[0.0458,0.402]	Sun	1	one-day	8	0	0.00198770939784653
Apr21	(-0.201,0.166]	[0.0458,0.179]	[0.0458,0.402]	Sun	2	one-day	5	0	0.00140880325981496
Apr21	(-0.201,0.166]	[0.0458,0.179]	[0.0458,0.402]	Sun	3	one-day	7	0	0.00173370488377755
Apr21	(-0.201,0.166]	[0.0458,0.179]	[0.0458,0.402]	Sun	4	one-day	18	0	0.00980480307162756
Apr21	(-0.201,0.166]	[0.0458,0.179]	[0.0458,0.402]	Sun	5	one-day	5	0	0.00507810984748202
Apr21	(-0.201,0.166]	[0.0458,0.179]	[0.0458,0.402]	Sun	6	one-day	16	0	0.01300819672746966
Apr21	(-0.201,0.166]	[0.0458,0.179]	(0.402,0.759]	Mon	London	one-day	21	0	0.00879241305573974
Apr21	(-0.201,0.166]	[0.0458,0.179]	(0.402,0.759]	Mon	1	one-day	11	0	0.00521312102217619
Apr21	(-0.201,0.166]	[0.0458,0.179]	(0.402,0.759]	Mon	2	one-day	15	0	0.0066290289356663
Apr21	(-0.201,0.166]	[0.0458,0.179]	(0.402,0.759]	Mon	3	one-day	35	0	0.0121384281473087
Apr21	(-0.201,0.166]	[0.0458,0.179]	(0.402,0.759]	Mon	3	recurring	5	0	0.00347665327645652
Apr21	(-0.201,0.166]	[0.0458,0.179]	(0.402,0.759]	Mon	NA	one-day	10	0	0.00250335094760623
Apr21	(-0.201,0.166]	[0.0458,0.179]	(0.402,0.759]	Mon	4	one-day	44	0	0.02394645733855227
Apr21	(-0.201,0.166]	[0.0458,0.179]	(0.402,0.759]	Mon	4	recurring	10	0	0.00445339094151897
Apr21	(-0.201,0.166]	[0.0458,0.179]	(0.402,0.759]	Mon	5	one-day	23	0	0.02875876887706607
Apr21	(-0.201,0.166]	[0.0458,0.179]	(0.402,0.759]	Mon	6	one-day	31	0	0.02287966962380894
Apr21	(-0.201,0.166]	[0.0458,0.179]	(0.402,0.759]	Mon	6	recurring	7	0	0.00406398509537586
Apr21	(-0.201,0.166]	[0.0458,0.179]	(0.402,0.759]	Tue	London	one-day	21	0	0.00912905091148263
Apr21	(-0.201,0.166]	[0.0458,0.179]	(0.402,0.759]	Tue	London	recurring	10	0	0.00392024861844964
Apr21	(-0.201,0.166]	[0.0458,0.179]	(0.402,0.759]	Tue	1	one-day	12	0	0.00277438560956866
Apr21	(-0.201,0.166]	[0.0458,0.179]	(0.402,0.759]	Tue	2	one-day	21	0	0.00792083503404139
Apr21	(-0.201,0.166]	[0.0458,0.179]	(0.402,0.759]	Tue	3	one-day	14	0	0.00590307866728612
Apr21	(-0.201,0.166]	[0.0458,0.179]	(0.402,0.759]	Tue	3	recurring	9	0	0.00471449410656454
Apr21	(-0.201,0.166]	[0.0458,0.179]	(0.402,0.759]	Tue	NA	one-day	6	0	0.00215418334827288
Apr21	(-0.201,0.166]	[0.0458,0.179]	(0.402,0.759]	Tue	4	one-day	39	0	0.0196308556141348
Apr21	(-0.201,0.166]	[0.0458,0.179]	(0.402,0.759]	Tue	4	recurring	9	0	0.00546417292552192
Apr21	(-0.201,0.166]	[0.0458,0.179]	(0.402,0.759]	Tue	5	one-day	19	0	0.02457388681938166
Apr21	(-0.201,0.166]	[0.0458,0.179]	(0.402,0.759]	Tue	6	one-day	36	0	0.02660427608746274
Apr21	(-0.201,0.166]	[0.0458,0.179]	(0.402,0.759]	Wed	London	one-day	22	0	0.00776130518431683
Apr21	(-0.201,0.166]	[0.0458,0.179]	(0.402,0.759]	Wed	1	one-day	13	1	0.00396441603573793
Apr21	(-0.201,0.166]	[0.0458,0.179]	(0.402,0.759]	Wed	2	one-day	13	0	0.00462747398218255
Apr21	(-0.201,0.166]	[0.0458,0.179]	(0.402,0.759]	Wed	2	recurring	5	0	0.00225750750948339
Apr21	(-0.201,0.166]	[0.0458,0.179]	(0.402,0.759]	Wed	3	one-day	15	0	0.00457003368273056
Apr21	(-0.201,0.166]	[0.0458,0.179]	(0.402,0.759]	Wed	3	recurring	5	0	0.00119571729411971
Apr21	(-0.201,0.166]	[0.0458,0.179]	(0.402,0.759]	Wed	NA	one-day	6	0	0.00159072403505189
Apr21	(-0.201,0.166]	[0.0458,0.179]	(0.402,0.759]	Wed	4	one-day	33	0	0.01631987009085045
Apr21	(-0.201,0.166]	[0.0458,0.179]	(0.402,0.759]	Wed	4	recurring	13	0	0.00563086720994587
Apr21	(-0.201,0.166]	[0.0458,0.179]	(0.402,0.759]	Wed	5	one-day	17	1	0.02106244299245563
Apr21	(-0.201,0.166]	[0.0458,0.179]	(0.402,0.759]	Wed	6	one-day	24	0	0.01823284225729682
Apr21	(-0.201,0.166]	[0.0458,0.179]	(0.402,0.759]	Wed	6	recurring	7	0	0.00495045937720295
Apr21	(-0.201,0.166]	[0.0458,0.179]	(0.402,0.759]	Thu	London	one-day	29	0	0.01137329112482676
Apr21	(-0.201,0.166]	[0.0458,0.179]	(0.402,0.759]	Thu	1	one-day	8	0	0.00118973690693868
Apr21	(-0.201,0.166]	[0.0458,0.179]	(0.402,0.759]	Thu	2	one-day	12	0	0.00384960965539404
Apr21	(-0.201,0.166]	[0.0458,0.179]	(0.402,0.759]	Thu	3	one-day	12	1	0.00446431530178614
Apr21	(-0.201,0.166]	[0.0458,0.179]	(0.402,0.759]	Thu	NA	one-day	7	0	0.00220832016174798
Apr21	(-0.201,0.166]	[0.0458,0.179]	(0.402,0.759]	Thu	4	one-day	36	0	0.01717745829870576
Apr21	(-0.201,0.166]	[0.0458,0.179]	(0.402,0.759]	Thu	4	recurring	10	1	0.00497232174867046
Apr21	(-0.201,0.166]	[0.0458,0.179]	(0.402,0.759]	Thu	5	one-day	9	0	0.008269730210822
Apr21	(-0.201,0.166]	[0.0458,0.179]	(0.402,0.759]	Thu	6	one-day	25	0	0.01097758742284837
Apr21	(-0.201,0.166]	[0.0458,0.179]	(0.402,0.759]	Thu	6	recurring	9	0	0.0071014031346458
Apr21	(-0.201,0.166]	[0.0458,0.179]	(0.402,0.759]	Fri	London	one-day	25	0	0.00862596168591134
Apr21	(-0.201,0.166]	[0.0458,0.179]	(0.402,0.759]	Fri	1	one-day	10	0	0.00244744901125526
Apr21	(-0.201,0.166]	[0.0458,0.179]	(0.402,0.759]	Fri	2	one-day	13	0	0.00558761455045697
Apr21	(-0.201,0.166]	[0.0458,0.179]	(0.402,0.759]	Fri	3	one-day	15	0	0.00766914331881829
Apr21	(-0.201,0.166]	[0.0458,0.179]	(0.402,0.759]	Fri	NA	one-day	6	0	0.00121882641438819
Apr21	(-0.201,0.166]	[0.0458,0.179]	(0.402,0.759]	Fri	4	one-day	42	0	0.02713755417654195
Apr21	(-0.201,0.166]	[0.0458,0.179]	(0.402,0.759]	Fri	4	recurring	6	0	0.00337635811850123
Apr21	(-0.201,0.166]	[0.0458,0.179]	(0.402,0.759]	Fri	5	one-day	16	0	0.01788282199454249
Apr21	(-0.201,0.166]	[0.0458,0.179]	(0.402,0.759]	Fri	6	one-day	33	1	0.02148794665464082
Apr21	(-0.201,0.166]	[0.0458,0.179]	(0.402,0.759]	Fri	6	recurring	5	0	0.00347145995664655
Apr21	(-0.201,0.166]	[0.0458,0.179]	(0.402,0.759]	Sat	London	one-day	33	0	0.01355137410697537
Apr21	(-0.201,0.166]	[0.0458,0.179]	(0.402,0.759]	Sat	1	one-day	11	0	0.00302481027248613
Apr21	(-0.201,0.166]	[0.0458,0.179]	(0.402,0.759]	Sat	2	one-day	17	0	0.00746149876569601
Apr21	(-0.201,0.166]	[0.0458,0.179]	(0.402,0.759]	Sat	3	one-day	19	0	0.00848287761186872
Apr21	(-0.201,0.166]	[0.0458,0.179]	(0.402,0.759]	Sat	4	one-day	49	0	0.02124372601179136
Apr21	(-0.201,0.166]	[0.0458,0.179]	(0.402,0.759]	Sat	4	recurring	5	0	0.0028380710528022
Apr21	(-0.201,0.166]	[0.0458,0.179]	(0.402,0.759]	Sat	5	one-day	18	0	0.01751378326722019
Apr21	(-0.201,0.166]	[0.0458,0.179]	(0.402,0.759]	Sat	6	one-day	40	0	0.03241100659911788
Apr21	(-0.201,0.166]	[0.0458,0.179]	(0.402,0.759]	Sun	London	one-day	15	0	0.00633917304152686
Apr21	(-0.201,0.166]	[0.0458,0.179]	(0.402,0.759]	Sun	London	recurring	5	1	0.00216812588275527
Apr21	(-0.201,0.166]	[0.0458,0.179]	(0.402,0.759]	Sun	1	one-day	7	0	0.00160459570983373
Apr21	(-0.201,0.166]	[0.0458,0.179]	(0.402,0.759]	Sun	2	one-day	19	0	0.00674709607001777
Apr21	(-0.201,0.166]	[0.0458,0.179]	(0.402,0.759]	Sun	3	one-day	10	0	0.00182071526894178
Apr21	(-0.201,0.166]	[0.0458,0.179]	(0.402,0.759]	Sun	NA	one-day	5	0	0.0014155089746749
Apr21	(-0.201,0.166]	[0.0458,0.179]	(0.402,0.759]	Sun	4	one-day	21	0	0.01077765742246228
Apr21	(-0.201,0.166]	[0.0458,0.179]	(0.402,0.759]	Sun	6	one-day	21	0	0.01227410207475532
Apr21	(-0.201,0.166]	(0.179,0.312]	(0.402,0.759]	Mon	London	one-day	24	0	0.00809110254403933
Apr21	(-0.201,0.166]	(0.179,0.312]	(0.402,0.759]	Mon	1	one-day	15	0	0.00573162603422994
Apr21	(-0.201,0.166]	(0.179,0.312]	(0.402,0.759]	Mon	2	one-day	21	0	0.00846139539313406
Apr21	(-0.201,0.166]	(0.179,0.312]	(0.402,0.759]	Mon	2	recurring	10	0	0.00360476405278176
Apr21	(-0.201,0.166]	(0.179,0.312]	(0.402,0.759]	Mon	3	one-day	27	1	0.01122578286245157
Apr21	(-0.201,0.166]	(0.179,0.312]	(0.402,0.759]	Mon	NA	one-day	9	0	0.00225848411881146
Apr21	(-0.201,0.166]	(0.179,0.312]	(0.402,0.759]	Mon	4	one-day	48	1	0.02888671953063693
Apr21	(-0.201,0.166]	(0.179,0.312]	(0.402,0.759]	Mon	4	recurring	17	0	0.00949533070480279
Apr21	(-0.201,0.166]	(0.179,0.312]	(0.402,0.759]	Mon	5	one-day	17	0	0.02075980258765075
Apr21	(-0.201,0.166]	(0.179,0.312]	(0.402,0.759]	Mon	6	one-day	30	0	0.02380708957224853
Apr21	(-0.201,0.166]	(0.179,0.312]	(0.402,0.759]	Mon	6	recurring	11	0	0.00701364181828789
Apr21	(-0.201,0.166]	(0.179,0.312]	(0.402,0.759]	Tue	London	one-day	26	0	0.00866061854454447
Apr21	(-0.201,0.166]	(0.179,0.312]	(0.402,0.759]	Tue	London	recurring	9	0	0.00418396050728897
Apr21	(-0.201,0.166]	(0.179,0.312]	(0.402,0.759]	Tue	1	one-day	9	0	0.00151318239154296
Apr21	(-0.201,0.166]	(0.179,0.312]	(0.402,0.759]	Tue	2	one-day	14	0	0.00561868512728913
Apr21	(-0.201,0.166]	(0.179,0.312]	(0.402,0.759]	Tue	2	recurring	7	1	0.0023612540219402
Apr21	(-0.201,0.166]	(0.179,0.312]	(0.402,0.759]	Tue	3	one-day	13	2	0.00525906647014584
Apr21	(-0.201,0.166]	(0.179,0.312]	(0.402,0.759]	Tue	3	recurring	7	0	0.00175839280847656
Apr21	(-0.201,0.166]	(0.179,0.312]	(0.402,0.759]	Tue	4	one-day	55	1	0.02944056736814671
Apr21	(-0.201,0.166]	(0.179,0.312]	(0.402,0.759]	Tue	4	recurring	6	0	0.00215334878260464
Apr21	(-0.201,0.166]	(0.179,0.312]	(0.402,0.759]	Tue	5	one-day	14	0	0.01782994602875831
Apr21	(-0.201,0.166]	(0.179,0.312]	(0.402,0.759]	Tue	5	recurring	5	0	0.00494240134540968
Apr21	(-0.201,0.166]	(0.179,0.312]	(0.402,0.759]	Tue	6	one-day	33	0	0.02735133455515648
Apr21	(-0.201,0.166]	(0.179,0.312]	(0.402,0.759]	Tue	6	recurring	6	0	0.00582030126611865
Apr21	(-0.201,0.166]	(0.179,0.312]	(0.402,0.759]	Wed	London	one-day	15	0	0.00503209401521775
Apr21	(-0.201,0.166]	(0.179,0.312]	(0.402,0.759]	Wed	1	one-day	12	2	0.00282882639681325
Apr21	(-0.201,0.166]	(0.179,0.312]	(0.402,0.759]	Wed	1	recurring	5	0	9.896284475227055e-4
Apr21	(-0.201,0.166]	(0.179,0.312]	(0.402,0.759]	Wed	2	one-day	19	0	0.00632752298341865
Apr21	(-0.201,0.166]	(0.179,0.312]	(0.402,0.759]	Wed	2	recurring	6	1	0.00226037054030703
Apr21	(-0.201,0.166]	(0.179,0.312]	(0.402,0.759]	Wed	3	one-day	19	0	0.0105758369979404
Apr21	(-0.201,0.166]	(0.179,0.312]	(0.402,0.759]	Wed	NA	one-day	6	0	0.00158754320389586
Apr21	(-0.201,0.166]	(0.179,0.312]	(0.402,0.759]	Wed	4	one-day	54	1	0.03534954827303882
Apr21	(-0.201,0.166]	(0.179,0.312]	(0.402,0.759]	Wed	4	recurring	12	0	0.00755257917151341
Apr21	(-0.201,0.166]	(0.179,0.312]	(0.402,0.759]	Wed	5	one-day	16	0	0.017468477562387
Apr21	(-0.201,0.166]	(0.179,0.312]	(0.402,0.759]	Wed	6	one-day	31	0	0.01998922975774397
Apr21	(-0.201,0.166]	(0.179,0.312]	(0.402,0.759]	Wed	6	recurring	7	0	0.00582923313211913
Apr21	(-0.201,0.166]	(0.179,0.312]	(0.402,0.759]	Thu	London	one-day	24	0	0.00823348830436687
Apr21	(-0.201,0.166]	(0.179,0.312]	(0.402,0.759]	Thu	London	recurring	5	0	0.00143816714210209
Apr21	(-0.201,0.166]	(0.179,0.312]	(0.402,0.759]	Thu	1	one-day	10	0	0.00258266483152613
Apr21	(-0.201,0.166]	(0.179,0.312]	(0.402,0.759]	Thu	2	one-day	17	0	0.00578510619868233
Apr21	(-0.201,0.166]	(0.179,0.312]	(0.402,0.759]	Thu	3	one-day	23	0	0.00855522662380747
Apr21	(-0.201,0.166]	(0.179,0.312]	(0.402,0.759]	Thu	NA	one-day	13	0	0.00358017967281676
Apr21	(-0.201,0.166]	(0.179,0.312]	(0.402,0.759]	Thu	4	one-day	41	1	0.02033206654770925
Apr21	(-0.201,0.166]	(0.179,0.312]	(0.402,0.759]	Thu	4	recurring	11	0	0.00632955167039661
Apr21	(-0.201,0.166]	(0.179,0.312]	(0.402,0.759]	Thu	5	one-day	5	0	0.0055627734333602
Apr21	(-0.201,0.166]	(0.179,0.312]	(0.402,0.759]	Thu	6	one-day	38	0	0.02266905801721752
Apr21	(-0.201,0.166]	(0.179,0.312]	(0.402,0.759]	Thu	Wales	one-day	7	0	0.00271671166805009
Apr21	(-0.201,0.166]	(0.179,0.312]	(0.402,0.759]	Fri	London	one-day	33	0	0.01190249291673517
Apr21	(-0.201,0.166]	(0.179,0.312]	(0.402,0.759]	Fri	1	one-day	15	0	0.00479352174310243
Apr21	(-0.201,0.166]	(0.179,0.312]	(0.402,0.759]	Fri	2	one-day	18	0	0.0068022883551122
Apr21	(-0.201,0.166]	(0.179,0.312]	(0.402,0.759]	Fri	3	one-day	24	0	0.01060891155579424
Apr21	(-0.201,0.166]	(0.179,0.312]	(0.402,0.759]	Fri	NA	one-day	12	0	0.00328394010615784
Apr21	(-0.201,0.166]	(0.179,0.312]	(0.402,0.759]	Fri	4	one-day	43	1	0.02445595181691684
Apr21	(-0.201,0.166]	(0.179,0.312]	(0.402,0.759]	Fri	4	recurring	7	0	0.00434504479576747
Apr21	(-0.201,0.166]	(0.179,0.312]	(0.402,0.759]	Fri	5	one-day	21	0	0.02606898587380246
Apr21	(-0.201,0.166]	(0.179,0.312]	(0.402,0.759]	Fri	6	one-day	32	0	0.0239184382362253
Apr21	(-0.201,0.166]	(0.179,0.312]	(0.402,0.759]	Sat	London	one-day	42	1	0.0133699314911333
Apr21	(-0.201,0.166]	(0.179,0.312]	(0.402,0.759]	Sat	1	one-day	16	0	0.0027769774320645
Apr21	(-0.201,0.166]	(0.179,0.312]	(0.402,0.759]	Sat	2	one-day	32	0	0.01199505715404691
Apr21	(-0.201,0.166]	(0.179,0.312]	(0.402,0.759]	Sat	3	one-day	22	0	0.00587040603617539
Apr21	(-0.201,0.166]	(0.179,0.312]	(0.402,0.759]	Sat	NA	one-day	8	0	0.00160936266199207
Apr21	(-0.201,0.166]	(0.179,0.312]	(0.402,0.759]	Sat	4	one-day	69	0	0.04556043921700536
Apr21	(-0.201,0.166]	(0.179,0.312]	(0.402,0.759]	Sat	4	recurring	9	0	0.00521362330895347
Apr21	(-0.201,0.166]	(0.179,0.312]	(0.402,0.759]	Sat	5	one-day	15	0	0.0160702972925959
Apr21	(-0.201,0.166]	(0.179,0.312]	(0.402,0.759]	Sat	6	one-day	35	1	0.02901414828891224
Apr21	(-0.201,0.166]	(0.179,0.312]	(0.402,0.759]	Sun	London	one-day	27	0	0.00996171992424777
Apr21	(-0.201,0.166]	(0.179,0.312]	(0.402,0.759]	Sun	1	one-day	12	0	0.00342661938834587
Apr21	(-0.201,0.166]	(0.179,0.312]	(0.402,0.759]	Sun	2	one-day	16	0	0.00514013048718531
Apr21	(-0.201,0.166]	(0.179,0.312]	(0.402,0.759]	Sun	3	one-day	9	0	0.00228719625909468
Apr21	(-0.201,0.166]	(0.179,0.312]	(0.402,0.759]	Sun	NA	one-day	18	0	0.0051129862793906
Apr21	(-0.201,0.166]	(0.179,0.312]	(0.402,0.759]	Sun	4	one-day	54	0	0.02667947487425803
Apr21	(-0.201,0.166]	(0.179,0.312]	(0.402,0.759]	Sun	5	one-day	7	0	0.00782292408973461
Apr21	(-0.201,0.166]	(0.179,0.312]	(0.402,0.759]	Sun	6	one-day	23	0	0.01407697789574147
Apr21	(-0.201,0.166]	(0.179,0.312]	(0.402,0.759]	Sun	6	recurring	7	0	0.00634763428467033
Apr21	(-0.201,0.166]	(0.312,0.446]	(0.402,0.759]	Mon	London	one-day	5	0	0.00179844969368359
Apr21	(-0.201,0.166]	(0.312,0.446]	(0.402,0.759]	Mon	1	one-day	7	0	0.00174762991960608
Apr21	(-0.201,0.166]	(0.312,0.446]	(0.402,0.759]	Mon	2	one-day	8	0	0.00328847005094634
Apr21	(-0.201,0.166]	(0.312,0.446]	(0.402,0.759]	Mon	3	one-day	11	0	0.00697733379058107
Apr21	(-0.201,0.166]	(0.312,0.446]	(0.402,0.759]	Mon	4	one-day	24	1	0.01030732779965981
Apr21	(-0.201,0.166]	(0.312,0.446]	(0.402,0.759]	Mon	5	one-day	5	0	0.00690515123011059
Apr21	(-0.201,0.166]	(0.312,0.446]	(0.402,0.759]	Mon	6	one-day	8	0	0.0046382864291482
Apr21	(-0.201,0.166]	(0.312,0.446]	(0.402,0.759]	Mon	6	recurring	8	0	0.00772752831480705
Apr21	(-0.201,0.166]	(0.312,0.446]	(0.402,0.759]	Tue	London	one-day	14	1	0.00512819381777729
Apr21	(-0.201,0.166]	(0.312,0.446]	(0.402,0.759]	Tue	1	one-day	6	1	0.00179862078437897
Apr21	(-0.201,0.166]	(0.312,0.446]	(0.402,0.759]	Tue	2	one-day	7	0	0.00282556027222491
Apr21	(-0.201,0.166]	(0.312,0.446]	(0.402,0.759]	Tue	3	one-day	8	0	0.00288588536281131
Apr21	(-0.201,0.166]	(0.312,0.446]	(0.402,0.759]	Tue	4	one-day	29	0	0.01602597115642623
Apr21	(-0.201,0.166]	(0.312,0.446]	(0.402,0.759]	Tue	4	recurring	9	1	0.00295901855507807
Apr21	(-0.201,0.166]	(0.312,0.446]	(0.402,0.759]	Tue	6	one-day	12	0	0.00955751187669706
Apr21	(-0.201,0.166]	(0.312,0.446]	(0.402,0.759]	Tue	6	recurring	6	0	0.00434326011361285
Apr21	(-0.201,0.166]	(0.312,0.446]	(0.402,0.759]	Wed	London	one-day	10	1	0.00332753434224464
Apr21	(-0.201,0.166]	(0.312,0.446]	(0.402,0.759]	Wed	2	one-day	7	0	0.00323646055597948
Apr21	(-0.201,0.166]	(0.312,0.446]	(0.402,0.759]	Wed	3	one-day	9	0	0.00239052133547579
Apr21	(-0.201,0.166]	(0.312,0.446]	(0.402,0.759]	Wed	4	one-day	16	0	0.00768571842430676
Apr21	(-0.201,0.166]	(0.312,0.446]	(0.402,0.759]	Wed	5	one-day	5	0	0.00594166426761921
Apr21	(-0.201,0.166]	(0.312,0.446]	(0.402,0.759]	Wed	6	one-day	15	0	0.01090582778320992
Apr21	(-0.201,0.166]	(0.312,0.446]	(0.402,0.759]	Wed	6	recurring	5	0	0.00440269191237086
Apr21	(-0.201,0.166]	(0.312,0.446]	(0.402,0.759]	Thu	London	one-day	6	0	0.00165900394431584
Apr21	(-0.201,0.166]	(0.312,0.446]	(0.402,0.759]	Thu	1	one-day	6	0	0.00194977984842958
Apr21	(-0.201,0.166]	(0.312,0.446]	(0.402,0.759]	Thu	3	one-day	9	0	0.00576193702694627
Apr21	(-0.201,0.166]	(0.312,0.446]	(0.402,0.759]	Thu	4	one-day	14	0	0.00716148725349552
Apr21	(-0.201,0.166]	(0.312,0.446]	(0.402,0.759]	Thu	4	recurring	5	0	0.00419584505842707
Apr21	(-0.201,0.166]	(0.312,0.446]	(0.402,0.759]	Thu	6	one-day	19	0	0.01159661285109259
Apr21	(-0.201,0.166]	(0.312,0.446]	(0.402,0.759]	Fri	London	one-day	6	1	0.0012644457838149
Apr21	(-0.201,0.166]	(0.312,0.446]	(0.402,0.759]	Fri	1	one-day	7	0	0.00185901360307805
Apr21	(-0.201,0.166]	(0.312,0.446]	(0.402,0.759]	Fri	2	one-day	7	0	0.00289224013853017
Apr21	(-0.201,0.166]	(0.312,0.446]	(0.402,0.759]	Fri	3	one-day	11	1	0.00486945188442222
Apr21	(-0.201,0.166]	(0.312,0.446]	(0.402,0.759]	Fri	4	one-day	18	0	0.01094453939217388
Apr21	(-0.201,0.166]	(0.312,0.446]	(0.402,0.759]	Fri	4	recurring	5	0	0.00408987365478319
Apr21	(-0.201,0.166]	(0.312,0.446]	(0.402,0.759]	Fri	5	one-day	7	0	0.00866826376688734
Apr21	(-0.201,0.166]	(0.312,0.446]	(0.402,0.759]	Fri	6	one-day	19	0	0.01443861780999433
Apr21	(-0.201,0.166]	(0.312,0.446]	(0.402,0.759]	Sat	London	one-day	13	0	0.00685041673473485
Apr21	(-0.201,0.166]	(0.312,0.446]	(0.402,0.759]	Sat	2	one-day	17	0	0.00663037279470701
Apr21	(-0.201,0.166]	(0.312,0.446]	(0.402,0.759]	Sat	3	one-day	8	0	0.003569019972536
Apr21	(-0.201,0.166]	(0.312,0.446]	(0.402,0.759]	Sat	4	one-day	25	0	0.01286878911713829
Apr21	(-0.201,0.166]	(0.312,0.446]	(0.402,0.759]	Sat	4	recurring	6	0	0.00467357253987787
Apr21	(-0.201,0.166]	(0.312,0.446]	(0.402,0.759]	Sat	5	one-day	7	0	0.00742441649072245
Apr21	(-0.201,0.166]	(0.312,0.446]	(0.402,0.759]	Sat	6	one-day	17	0	0.01489664873238327
Apr21	(-0.201,0.166]	(0.312,0.446]	(0.402,0.759]	Sun	London	one-day	16	0	0.00691312645756514
Apr21	(-0.201,0.166]	(0.312,0.446]	(0.402,0.759]	Sun	2	one-day	10	0	0.00309093039841468
Apr21	(-0.201,0.166]	(0.312,0.446]	(0.402,0.759]	Sun	3	one-day	5	0	0.00184035081753175
Apr21	(-0.201,0.166]	(0.312,0.446]	(0.402,0.759]	Sun	NA	one-day	8	0	0.00280720523308608
Apr21	(-0.201,0.166]	(0.312,0.446]	(0.402,0.759]	Sun	4	one-day	18	0	0.00874492958409045
Apr21	(-0.201,0.166]	(0.312,0.446]	(0.402,0.759]	Sun	5	one-day	7	0	0.00781184091734099
Apr21	(-0.201,0.166]	(0.312,0.446]	(0.402,0.759]	Sun	6	one-day	11	0	0.00968040186267948
Apr21	(-0.201,0.166]	(0.312,0.446]	(0.759,1.12]	Mon	4	one-day	6	0	0.00373570589656879
Apr21	(-0.201,0.166]	(0.312,0.446]	(0.759,1.12]	Mon	6	one-day	7	0	0.0056785635550729
Apr21	(-0.201,0.166]	(0.312,0.446]	(0.759,1.12]	Tue	2	one-day	5	0	0.00179238174741291
Apr21	(-0.201,0.166]	(0.312,0.446]	(0.759,1.12]	Thu	4	one-day	5	0	0.00400744942231356
Apr21	(-0.201,0.166]	(0.312,0.446]	(0.759,1.12]	Thu	6	one-day	7	0	0.00524315377962969
Apr21	(-0.201,0.166]	(0.312,0.446]	(0.759,1.12]	Fri	4	one-day	9	0	0.00927240187528877
Apr21	(-0.201,0.166]	(0.312,0.446]	(0.759,1.12]	Fri	6	recurring	5	0	0.00284576411420189
Apr21	(-0.201,0.166]	(0.312,0.446]	(0.759,1.12]	Sat	3	one-day	7	0	0.00257529417399793
Apr21	(-0.201,0.166]	(0.312,0.446]	(0.759,1.12]	Sat	6	one-day	5	1	0.00523985805703086
Apr21	(-0.201,0.166]	(0.312,0.446]	(0.759,1.12]	Sun	4	one-day	7	0	0.0035456727112878
Apr21	(-0.201,0.166]	(0.446,0.579]	(0.402,0.759]	Mon	2	one-day	5	0	0.00198309633540472
Apr21	(-0.201,0.166]	(0.446,0.579]	(0.402,0.759]	Fri	London	one-day	5	0	0.00190627930547404
Apr21	(-0.201,0.166]	(0.446,0.579]	(0.402,0.759]	Fri	4	one-day	5	0	0.00273461566018462
Apr21	(-0.201,0.166]	(0.446,0.579]	(0.402,0.759]	Fri	6	one-day	5	0	0.00334031323312078
Apr21	(-0.201,0.166]	(0.446,0.579]	(0.402,0.759]	Sun	4	one-day	5	0	0.00188174953718767
Apr21	(-0.201,0.166]	(0.446,0.579]	(0.759,1.12]	Mon	4	one-day	5	1	0.00317456952159389
Apr21	(-0.201,0.166]	(0.446,0.579]	(0.759,1.12]	Mon	6	one-day	8	1	0.00534381733805922
Apr21	(-0.201,0.166]	(0.446,0.579]	(0.759,1.12]	Tue	London	one-day	5	0	0.00300013417490518
Apr21	(-0.201,0.166]	(0.446,0.579]	(0.759,1.12]	Tue	6	one-day	7	0	0.00650762308618035
Apr21	(-0.201,0.166]	(0.446,0.579]	(0.759,1.12]	Wed	4	one-day	5	0	0.00206070185375228
Apr21	(-0.201,0.166]	(0.446,0.579]	(0.759,1.12]	Thu	4	one-day	8	0	0.00238152263328406
Apr21	(-0.201,0.166]	(0.446,0.579]	(0.759,1.12]	Fri	4	one-day	9	0	0.00631423902298466
Apr21	(-0.201,0.166]	(0.446,0.579]	(0.759,1.12]	Fri	6	one-day	5	0	0.00428966536247732
Apr21	(-0.201,0.166]	(0.446,0.579]	(0.759,1.12]	Sat	London	one-day	5	0	0.00182803635856465
Apr21	(-0.201,0.166]	(0.446,0.579]	(0.759,1.12]	Sat	4	one-day	10	0	0.00398397181540799
Apr21	(-0.201,0.166]	(0.446,0.579]	(0.759,1.12]	Sat	6	one-day	6	1	0.00447384959791252
Apr21	(-0.201,0.166]	(0.446,0.579]	(0.759,1.12]	Sun	4	one-day	8	1	0.00484256674127381
Apr21	(-0.201,0.166]	(0.446,0.579]	(0.759,1.12]	Sun	6	one-day	6	0	0.00233289014783433
Apr21	(-0.201,0.166]	(0.579,0.712]	(0.759,1.12]	Mon	4	one-day	5	0	0.00265628536403139
Apr21	(-0.201,0.166]	(0.579,0.712]	(0.759,1.12]	Fri	6	one-day	6	0	0.00456597803208558
Apr21	(0.166,0.533]	[0.0458,0.179]	(0.402,0.759]	Mon	London	one-day	5	0	0.00154071516592724
Apr21	(0.166,0.533]	[0.0458,0.179]	(0.402,0.759]	Mon	London	recurring	5	0	0.00145417009791459
Apr21	(0.166,0.533]	[0.0458,0.179]	(0.402,0.759]	Mon	4	one-day	8	0	0.00839069212073628
Apr21	(0.166,0.533]	[0.0458,0.179]	(0.402,0.759]	Mon	4	recurring	7	0	0.00353396129473637
Apr21	(0.166,0.533]	[0.0458,0.179]	(0.402,0.759]	Mon	5	one-day	5	0	0.0061755955816517
Apr21	(0.166,0.533]	[0.0458,0.179]	(0.402,0.759]	Mon	6	one-day	8	1	0.00685556537459375
Apr21	(0.166,0.533]	[0.0458,0.179]	(0.402,0.759]	Mon	6	recurring	6	0	0.00381666150864046
Apr21	(0.166,0.533]	[0.0458,0.179]	(0.402,0.759]	Tue	London	one-day	5	0	0.00156703212577913
Apr21	(0.166,0.533]	[0.0458,0.179]	(0.402,0.759]	Tue	3	one-day	7	0	0.00277757416759683
Apr21	(0.166,0.533]	[0.0458,0.179]	(0.402,0.759]	Tue	4	one-day	11	0	0.004715568908084
Apr21	(0.166,0.533]	[0.0458,0.179]	(0.402,0.759]	Tue	6	recurring	9	0	0.00409905552349842
Apr21	(0.166,0.533]	[0.0458,0.179]	(0.402,0.759]	Wed	2	one-day	5	0	0.00242695903946166
Apr21	(0.166,0.533]	[0.0458,0.179]	(0.402,0.759]	Wed	4	one-day	9	0	0.00289917951578577
Apr21	(0.166,0.533]	[0.0458,0.179]	(0.402,0.759]	Wed	4	recurring	6	0	0.00552349744275981
Apr21	(0.166,0.533]	[0.0458,0.179]	(0.402,0.759]	Thu	London	one-day	5	0	0.00188304969371988
Apr21	(0.166,0.533]	[0.0458,0.179]	(0.402,0.759]	Thu	3	one-day	5	0	0.00145862685996644
Apr21	(0.166,0.533]	[0.0458,0.179]	(0.402,0.759]	Thu	4	one-day	7	0	0.00169101785461922
Apr21	(0.166,0.533]	[0.0458,0.179]	(0.402,0.759]	Thu	4	recurring	6	0	0.00235149947722423
Apr21	(0.166,0.533]	[0.0458,0.179]	(0.402,0.759]	Thu	6	one-day	7	0	0.00423757371650823
Apr21	(0.166,0.533]	[0.0458,0.179]	(0.402,0.759]	Fri	London	one-day	5	0	0.00136016107542735
Apr21	(0.166,0.533]	[0.0458,0.179]	(0.402,0.759]	Fri	3	one-day	6	0	0.0023359441564319
Apr21	(0.166,0.533]	[0.0458,0.179]	(0.402,0.759]	Fri	NA	recurring	5	0	0.00123088692981188
Apr21	(0.166,0.533]	[0.0458,0.179]	(0.402,0.759]	Fri	4	one-day	10	0	0.00362774294672196
Apr21	(0.166,0.533]	[0.0458,0.179]	(0.402,0.759]	Fri	4	recurring	8	0	0.00451906837379723
Apr21	(0.166,0.533]	[0.0458,0.179]	(0.402,0.759]	Fri	5	one-day	11	0	0.01481593622814025
Apr21	(0.166,0.533]	[0.0458,0.179]	(0.402,0.759]	Fri	6	one-day	5	0	0.00206487015162515
Apr21	(0.166,0.533]	[0.0458,0.179]	(0.402,0.759]	Sat	4	one-day	7	0	0.00380776720504805
Apr21	(0.166,0.533]	[0.0458,0.179]	(0.402,0.759]	Sat	6	one-day	5	0	0.00331558419993849
Apr21	(0.166,0.533]	[0.0458,0.179]	(0.402,0.759]	Sun	2	one-day	6	0	0.00241274027856353
Apr21	(0.166,0.533]	[0.0458,0.179]	(0.402,0.759]	Sun	3	recurring	5	0	0.00232442036697511
Apr21	(0.166,0.533]	[0.0458,0.179]	(0.402,0.759]	Sun	4	one-day	5	0	0.00337691042492449
Apr21	(0.166,0.533]	[0.0458,0.179]	(0.402,0.759]	Sun	4	recurring	5	0	0.0023509503254715
Apr21	(0.166,0.533]	[0.0458,0.179]	(0.759,1.12]	Mon	London	recurring	7	0	0.00339969208705004
Apr21	(0.166,0.533]	[0.0458,0.179]	(0.759,1.12]	Mon	4	one-day	8	0	0.00722025570392881
Apr21	(0.166,0.533]	[0.0458,0.179]	(0.759,1.12]	Mon	4	recurring	8	0	0.0044045302907657
Apr21	(0.166,0.533]	[0.0458,0.179]	(0.759,1.12]	Mon	6	one-day	9	0	0.00814869864350342
Apr21	(0.166,0.533]	[0.0458,0.179]	(0.759,1.12]	Tue	4	one-day	15	0	0.00986090486033697
Apr21	(0.166,0.533]	[0.0458,0.179]	(0.759,1.12]	Tue	4	recurring	12	0	0.00840185770821511
Apr21	(0.166,0.533]	[0.0458,0.179]	(0.759,1.12]	Tue	5	one-day	6	0	0.00800537918156885
Apr21	(0.166,0.533]	[0.0458,0.179]	(0.759,1.12]	Tue	6	recurring	8	0	0.00645168157532871
Apr21	(0.166,0.533]	[0.0458,0.179]	(0.759,1.12]	Wed	London	one-day	8	0	0.00233915695993403
Apr21	(0.166,0.533]	[0.0458,0.179]	(0.759,1.12]	Wed	London	recurring	6	0	0.00266189218247081
Apr21	(0.166,0.533]	[0.0458,0.179]	(0.759,1.12]	Wed	2	one-day	6	0	0.00312128483670592
Apr21	(0.166,0.533]	[0.0458,0.179]	(0.759,1.12]	Wed	2	recurring	6	1	0.00269162324000216
Apr21	(0.166,0.533]	[0.0458,0.179]	(0.759,1.12]	Wed	4	one-day	9	0	0.0044139433831728
Apr21	(0.166,0.533]	[0.0458,0.179]	(0.759,1.12]	Wed	4	recurring	17	0	0.00776592045086765
Apr21	(0.166,0.533]	[0.0458,0.179]	(0.759,1.12]	Thu	London	one-day	5	0	0.00154712200169349
Apr21	(0.166,0.533]	[0.0458,0.179]	(0.759,1.12]	Thu	4	one-day	7	0	0.00267095621125479
Apr21	(0.166,0.533]	[0.0458,0.179]	(0.759,1.12]	Thu	6	recurring	8	0	0.00665679933925
Apr21	(0.166,0.533]	[0.0458,0.179]	(0.759,1.12]	Fri	London	one-day	5	1	0.00159946800464805
Apr21	(0.166,0.533]	[0.0458,0.179]	(0.759,1.12]	Fri	4	one-day	10	0	0.00628908242276926
Apr21	(0.166,0.533]	[0.0458,0.179]	(0.759,1.12]	Fri	4	recurring	5	0	0.00234773903752227
Apr21	(0.166,0.533]	[0.0458,0.179]	(0.759,1.12]	Fri	6	one-day	5	0	0.00330715108747747
Apr21	(0.166,0.533]	[0.0458,0.179]	(0.759,1.12]	Fri	6	recurring	5	0	0.0027836803138479
Apr21	(0.166,0.533]	[0.0458,0.179]	(0.759,1.12]	Sat	1	one-day	5	0	0.00122865520132653
Apr21	(0.166,0.533]	[0.0458,0.179]	(0.759,1.12]	Sat	4	one-day	11	0	0.00432197011785462
Apr21	(0.166,0.533]	[0.0458,0.179]	(0.759,1.12]	Sat	4	recurring	5	0	0.00332954745495084
Apr21	(0.166,0.533]	[0.0458,0.179]	(0.759,1.12]	Sat	6	recurring	6	0	0.00422330330439757
Apr21	(0.166,0.533]	[0.0458,0.179]	(0.759,1.12]	Sun	4	one-day	8	0	0.003248697594037
Apr21	(0.166,0.533]	[0.0458,0.179]	(0.759,1.12]	Sun	6	recurring	5	0	0.00291584662411481
Apr21	(0.166,0.533]	(0.179,0.312]	(0.402,0.759]	Wed	4	one-day	7	0	0.0020109829514443002
Apr21	(0.166,0.533]	(0.179,0.312]	(0.759,1.12]	Mon	London	one-day	11	0	0.00355044753496591
Apr21	(0.166,0.533]	(0.179,0.312]	(0.759,1.12]	Mon	London	recurring	8	0	0.00336602921727324
Apr21	(0.166,0.533]	(0.179,0.312]	(0.759,1.12]	Mon	1	one-day	9	0	0.00562832800945156
Apr21	(0.166,0.533]	(0.179,0.312]	(0.759,1.12]	Mon	2	one-day	11	0	0.0036592862090492
Apr21	(0.166,0.533]	(0.179,0.312]	(0.759,1.12]	Mon	2	recurring	14	0	0.0049655263127234
Apr21	(0.166,0.533]	(0.179,0.312]	(0.759,1.12]	Mon	3	one-day	8	0	0.00313927052760898
Apr21	(0.166,0.533]	(0.179,0.312]	(0.759,1.12]	Mon	3	recurring	6	0	0.00436427443559905
Apr21	(0.166,0.533]	(0.179,0.312]	(0.759,1.12]	Mon	4	one-day	22	0	0.01878011595262985
Apr21	(0.166,0.533]	(0.179,0.312]	(0.759,1.12]	Mon	4	recurring	9	0	0.00537515140759525
Apr21	(0.166,0.533]	(0.179,0.312]	(0.759,1.12]	Mon	5	one-day	8	0	0.00916161460994713
Apr21	(0.166,0.533]	(0.179,0.312]	(0.759,1.12]	Mon	6	one-day	19	0	0.01440171539066348
Apr21	(0.166,0.533]	(0.179,0.312]	(0.759,1.12]	Mon	6	recurring	9	0	0.00802353015453283
Apr21	(0.166,0.533]	(0.179,0.312]	(0.759,1.12]	Tue	1	one-day	5	0	0.00192078228307301
Apr21	(0.166,0.533]	(0.179,0.312]	(0.759,1.12]	Tue	2	one-day	8	0	0.00266317320035824
Apr21	(0.166,0.533]	(0.179,0.312]	(0.759,1.12]	Tue	3	one-day	12	0	0.00401539535730854
Apr21	(0.166,0.533]	(0.179,0.312]	(0.759,1.12]	Tue	4	one-day	17	0	0.00706090875992393
Apr21	(0.166,0.533]	(0.179,0.312]	(0.759,1.12]	Tue	4	recurring	11	0	0.00397789619271971
Apr21	(0.166,0.533]	(0.179,0.312]	(0.759,1.12]	Tue	6	one-day	16	0	0.00961182688596373
Apr21	(0.166,0.533]	(0.179,0.312]	(0.759,1.12]	Tue	6	recurring	12	1	0.00677736322125188
Apr21	(0.166,0.533]	(0.179,0.312]	(0.759,1.12]	Wed	London	one-day	7	0	0.00259580138180215
Apr21	(0.166,0.533]	(0.179,0.312]	(0.759,1.12]	Wed	1	one-day	7	0	0.00248416209345536
Apr21	(0.166,0.533]	(0.179,0.312]	(0.759,1.12]	Wed	2	one-day	8	1	0.00269159284862019
Apr21	(0.166,0.533]	(0.179,0.312]	(0.759,1.12]	Wed	2	recurring	7	0	0.0028946918957633
Apr21	(0.166,0.533]	(0.179,0.312]	(0.759,1.12]	Wed	3	one-day	6	0	0.00106947494072262
Apr21	(0.166,0.533]	(0.179,0.312]	(0.759,1.12]	Wed	4	one-day	24	0	0.01131046152526049
Apr21	(0.166,0.533]	(0.179,0.312]	(0.759,1.12]	Wed	4	recurring	13	0	0.00726984249480633
Apr21	(0.166,0.533]	(0.179,0.312]	(0.759,1.12]	Wed	5	one-day	9	0	0.00988522640855793
Apr21	(0.166,0.533]	(0.179,0.312]	(0.759,1.12]	Wed	6	one-day	14	0	0.01223424708553222
Apr21	(0.166,0.533]	(0.179,0.312]	(0.759,1.12]	Wed	6	recurring	11	0	0.00752552607754064
Apr21	(0.166,0.533]	(0.179,0.312]	(0.759,1.12]	Thu	London	one-day	14	0	0.00556849196737629
Apr21	(0.166,0.533]	(0.179,0.312]	(0.759,1.12]	Thu	2	one-day	9	0	0.00496376737919368
Apr21	(0.166,0.533]	(0.179,0.312]	(0.759,1.12]	Thu	2	recurring	5	0	0.00212111329855269
Apr21	(0.166,0.533]	(0.179,0.312]	(0.759,1.12]	Thu	3	one-day	7	0	0.00402849940271543
Apr21	(0.166,0.533]	(0.179,0.312]	(0.759,1.12]	Thu	4	one-day	17	1	0.01750083031282801
Apr21	(0.166,0.533]	(0.179,0.312]	(0.759,1.12]	Thu	4	recurring	13	0	0.00545217761902294
Apr21	(0.166,0.533]	(0.179,0.312]	(0.759,1.12]	Thu	5	one-day	5	0	0.00693986522131961
Apr21	(0.166,0.533]	(0.179,0.312]	(0.759,1.12]	Thu	6	one-day	17	0	0.01193788931120343
Apr21	(0.166,0.533]	(0.179,0.312]	(0.759,1.12]	Thu	6	recurring	11	0	0.00785018601619991
Apr21	(0.166,0.533]	(0.179,0.312]	(0.759,1.12]	Fri	London	one-day	10	0	0.00318629118005508
Apr21	(0.166,0.533]	(0.179,0.312]	(0.759,1.12]	Fri	1	one-day	10	0	0.0033073027878393
Apr21	(0.166,0.533]	(0.179,0.312]	(0.759,1.12]	Fri	2	one-day	10	0	0.00447923977916264
Apr21	(0.166,0.533]	(0.179,0.312]	(0.759,1.12]	Fri	3	one-day	8	0	0.0042581199081102
Apr21	(0.166,0.533]	(0.179,0.312]	(0.759,1.12]	Fri	3	recurring	5	0	0.00232802871355519
Apr21	(0.166,0.533]	(0.179,0.312]	(0.759,1.12]	Fri	4	one-day	28	0	0.01860418739862712
Apr21	(0.166,0.533]	(0.179,0.312]	(0.759,1.12]	Fri	4	recurring	7	0	0.00559294212071348
Apr21	(0.166,0.533]	(0.179,0.312]	(0.759,1.12]	Fri	5	one-day	7	0	0.00815062664230437
Apr21	(0.166,0.533]	(0.179,0.312]	(0.759,1.12]	Fri	6	one-day	14	0	0.00875019680732136
Apr21	(0.166,0.533]	(0.179,0.312]	(0.759,1.12]	Fri	6	recurring	10	0	0.00877454275353117
Apr21	(0.166,0.533]	(0.179,0.312]	(0.759,1.12]	Sat	London	one-day	19	0	0.00555286926370723
Apr21	(0.166,0.533]	(0.179,0.312]	(0.759,1.12]	Sat	London	recurring	5	0	0.00151916464508428
Apr21	(0.166,0.533]	(0.179,0.312]	(0.759,1.12]	Sat	1	one-day	9	0	0.00341218439873902
Apr21	(0.166,0.533]	(0.179,0.312]	(0.759,1.12]	Sat	2	one-day	10	1	0.00339356448864036
Apr21	(0.166,0.533]	(0.179,0.312]	(0.759,1.12]	Sat	3	one-day	11	0	0.00378959188850824
Apr21	(0.166,0.533]	(0.179,0.312]	(0.759,1.12]	Sat	NA	one-day	5	0	0.00154536789707759
Apr21	(0.166,0.533]	(0.179,0.312]	(0.759,1.12]	Sat	4	one-day	23	0	0.01041700716348281
Apr21	(0.166,0.533]	(0.179,0.312]	(0.759,1.12]	Sat	4	recurring	11	1	0.00576857551428011
Apr21	(0.166,0.533]	(0.179,0.312]	(0.759,1.12]	Sat	5	recurring	6	0	0.00753904489987944
Apr21	(0.166,0.533]	(0.179,0.312]	(0.759,1.12]	Sat	6	one-day	15	0	0.00736469029318187
Apr21	(0.166,0.533]	(0.179,0.312]	(0.759,1.12]	Sat	6	recurring	8	0	0.00701881322928399
Apr21	(0.166,0.533]	(0.179,0.312]	(0.759,1.12]	Sun	London	one-day	11	0	0.00387605868341034
Apr21	(0.166,0.533]	(0.179,0.312]	(0.759,1.12]	Sun	2	one-day	7	0	0.00299751882125531
Apr21	(0.166,0.533]	(0.179,0.312]	(0.759,1.12]	Sun	3	one-day	5	0	8.812553286514646e-4
Apr21	(0.166,0.533]	(0.179,0.312]	(0.759,1.12]	Sun	NA	one-day	6	0	0.00125933020223045
Apr21	(0.166,0.533]	(0.179,0.312]	(0.759,1.12]	Sun	4	one-day	24	1	0.01266985942569676
Apr21	(0.166,0.533]	(0.179,0.312]	(0.759,1.12]	Sun	4	recurring	5	0	0.00399015395733659
Apr21	(0.166,0.533]	(0.179,0.312]	(0.759,1.12]	Sun	6	one-day	11	2	0.00558220890438376
Apr21	(0.166,0.533]	(0.312,0.446]	(0.759,1.12]	Mon	London	recurring	7	1	0.00206177290813358
Apr21	(0.166,0.533]	(0.312,0.446]	(0.759,1.12]	Mon	1	one-day	7	0	0.00151285010823454
Apr21	(0.166,0.533]	(0.312,0.446]	(0.759,1.12]	Mon	2	one-day	12	0	0.00512650859347196
Apr21	(0.166,0.533]	(0.312,0.446]	(0.759,1.12]	Mon	2	recurring	8	0	0.00303319253340983
Apr21	(0.166,0.533]	(0.312,0.446]	(0.759,1.12]	Mon	3	one-day	8	0	0.00257623936673911
Apr21	(0.166,0.533]	(0.312,0.446]	(0.759,1.12]	Mon	3	recurring	8	0	0.00499606167199562
Apr21	(0.166,0.533]	(0.312,0.446]	(0.759,1.12]	Mon	4	one-day	15	0	0.00723325344133896
Apr21	(0.166,0.533]	(0.312,0.446]	(0.759,1.12]	Mon	4	recurring	7	0	0.00250532661529834
Apr21	(0.166,0.533]	(0.312,0.446]	(0.759,1.12]	Mon	5	one-day	5	0	0.00439160531767901
Apr21	(0.166,0.533]	(0.312,0.446]	(0.759,1.12]	Mon	6	one-day	12	0	0.0090952314738113
Apr21	(0.166,0.533]	(0.312,0.446]	(0.759,1.12]	Mon	6	recurring	10	0	0.01054528917209429
Apr21	(0.166,0.533]	(0.312,0.446]	(0.759,1.12]	Tue	London	one-day	5	0	0.00110357305757879
Apr21	(0.166,0.533]	(0.312,0.446]	(0.759,1.12]	Tue	1	one-day	5	0	9.001748046436608e-4
Apr21	(0.166,0.533]	(0.312,0.446]	(0.759,1.12]	Tue	2	one-day	7	0	0.00222040132185208
Apr21	(0.166,0.533]	(0.312,0.446]	(0.759,1.12]	Tue	2	recurring	7	0	0.00218341634350227
Apr21	(0.166,0.533]	(0.312,0.446]	(0.759,1.12]	Tue	4	one-day	13	0	0.00798557678708244
Apr21	(0.166,0.533]	(0.312,0.446]	(0.759,1.12]	Tue	4	recurring	11	0	0.00415352497864762
Apr21	(0.166,0.533]	(0.312,0.446]	(0.759,1.12]	Tue	5	one-day	5	0	0.00599988407534579
Apr21	(0.166,0.533]	(0.312,0.446]	(0.759,1.12]	Tue	6	one-day	13	0	0.00893639690880987
Apr21	(0.166,0.533]	(0.312,0.446]	(0.759,1.12]	Tue	6	recurring	10	0	0.00639593200596122
Apr21	(0.166,0.533]	(0.312,0.446]	(0.759,1.12]	Tue	Wales	recurring	5	0	0.00143160922422624
Apr21	(0.166,0.533]	(0.312,0.446]	(0.759,1.12]	Wed	2	one-day	6	0	9.576358170002576e-4
Apr21	(0.166,0.533]	(0.312,0.446]	(0.759,1.12]	Wed	2	recurring	9	0	0.00462674839914623
Apr21	(0.166,0.533]	(0.312,0.446]	(0.759,1.12]	Wed	3	one-day	6	0	0.00320077921249717
Apr21	(0.166,0.533]	(0.312,0.446]	(0.759,1.12]	Wed	4	one-day	8	0	0.00349708646766533
Apr21	(0.166,0.533]	(0.312,0.446]	(0.759,1.12]	Wed	4	recurring	18	0	0.00931287271936909
Apr21	(0.166,0.533]	(0.312,0.446]	(0.759,1.12]	Wed	6	one-day	11	0	0.00606920464395066
Apr21	(0.166,0.533]	(0.312,0.446]	(0.759,1.12]	Wed	6	recurring	9	1	0.00445925384749257
Apr21	(0.166,0.533]	(0.312,0.446]	(0.759,1.12]	Thu	London	one-day	8	0	0.00306911017180921
Apr21	(0.166,0.533]	(0.312,0.446]	(0.759,1.12]	Thu	1	one-day	5	0	0.00225640571617136
Apr21	(0.166,0.533]	(0.312,0.446]	(0.759,1.12]	Thu	3	one-day	6	0	0.00191612263237017
Apr21	(0.166,0.533]	(0.312,0.446]	(0.759,1.12]	Thu	4	one-day	10	0	0.00680512145437606
Apr21	(0.166,0.533]	(0.312,0.446]	(0.759,1.12]	Thu	4	recurring	9	0	0.00858224633338111
Apr21	(0.166,0.533]	(0.312,0.446]	(0.759,1.12]	Thu	6	one-day	17	0	0.01519654295614825
Apr21	(0.166,0.533]	(0.312,0.446]	(0.759,1.12]	Thu	6	recurring	6	0	0.00365263923863345
Apr21	(0.166,0.533]	(0.312,0.446]	(0.759,1.12]	Fri	London	one-day	7	0	0.00198028527459581
Apr21	(0.166,0.533]	(0.312,0.446]	(0.759,1.12]	Fri	1	one-day	5	0	0.00115563302146626
Apr21	(0.166,0.533]	(0.312,0.446]	(0.759,1.12]	Fri	1	recurring	5	0	6.524359156018233e-4
Apr21	(0.166,0.533]	(0.312,0.446]	(0.759,1.12]	Fri	2	one-day	5	0	0.00174900199014227
Apr21	(0.166,0.533]	(0.312,0.446]	(0.759,1.12]	Fri	3	one-day	8	1	0.00199803252014785
Apr21	(0.166,0.533]	(0.312,0.446]	(0.759,1.12]	Fri	4	one-day	17	1	0.00878232645289733
Apr21	(0.166,0.533]	(0.312,0.446]	(0.759,1.12]	Fri	4	recurring	6	0	0.0025120436215692
Apr21	(0.166,0.533]	(0.312,0.446]	(0.759,1.12]	Fri	5	one-day	5	0	0.00619271837995127
Apr21	(0.166,0.533]	(0.312,0.446]	(0.759,1.12]	Fri	6	one-day	10	0	0.00828756973957933
Apr21	(0.166,0.533]	(0.312,0.446]	(0.759,1.12]	Fri	6	recurring	5	0	0.00251417252634034
Apr21	(0.166,0.533]	(0.312,0.446]	(0.759,1.12]	Sat	London	one-day	6	0	0.00145045129318033
Apr21	(0.166,0.533]	(0.312,0.446]	(0.759,1.12]	Sat	1	one-day	9	0	0.00175612328228635
Apr21	(0.166,0.533]	(0.312,0.446]	(0.759,1.12]	Sat	2	one-day	12	0	0.00451979126409252
Apr21	(0.166,0.533]	(0.312,0.446]	(0.759,1.12]	Sat	3	one-day	6	0	0.00217160027745322
Apr21	(0.166,0.533]	(0.312,0.446]	(0.759,1.12]	Sat	4	one-day	25	0	0.0114185339920817
Apr21	(0.166,0.533]	(0.312,0.446]	(0.759,1.12]	Sat	4	recurring	6	0	0.00379163664730786
Apr21	(0.166,0.533]	(0.312,0.446]	(0.759,1.12]	Sat	5	one-day	7	0	0.00812169126646145
Apr21	(0.166,0.533]	(0.312,0.446]	(0.759,1.12]	Sat	6	one-day	13	0	0.01045406141365723
Apr21	(0.166,0.533]	(0.312,0.446]	(0.759,1.12]	Sun	London	one-day	5	0	0.0012983326254935
Apr21	(0.166,0.533]	(0.312,0.446]	(0.759,1.12]	Sun	2	one-day	8	1	0.00309687065331221
Apr21	(0.166,0.533]	(0.312,0.446]	(0.759,1.12]	Sun	4	one-day	16	0	0.00765713011823376
Apr21	(0.166,0.533]	(0.312,0.446]	(0.759,1.12]	Sun	6	one-day	8	0	0.0044431867116117
Apr21	(0.166,0.533]	(0.446,0.579]	(0.759,1.12]	Tue	6	one-day	5	0	0.00405863293362507
Apr21	(0.166,0.533]	(0.446,0.579]	(0.759,1.12]	Wed	6	one-day	5	0	0.00506873520073825
Apr21	(0.166,0.533]	(0.446,0.579]	(0.759,1.12]	Thu	4	one-day	6	0	0.00347586774751595
Apr21	(0.166,0.533]	(0.446,0.579]	(0.759,1.12]	Fri	6	one-day	9	0	0.00603560554233373
Apr21	(0.166,0.533]	(0.446,0.579]	(0.759,1.12]	Sat	London	one-day	7	0	0.00192236748655683
Apr21	(0.166,0.533]	(0.446,0.579]	(0.759,1.12]	Sat	1	one-day	6	0	0.00101870297071515
Apr21	(0.166,0.533]	(0.446,0.579]	(0.759,1.12]	Sun	4	one-day	8	0	0.00690378929250812
Apr21	(0.166,0.533]	(0.446,0.579]	(1.12,1.47]	Tue	4	one-day	5	0	0.00151585938168519
Apr21	(0.166,0.533]	(0.446,0.579]	(1.12,1.47]	Thu	4	one-day	6	0	0.00630336268798858
Apr21	(0.166,0.533]	(0.446,0.579]	(1.12,1.47]	Sun	4	one-day	6	0	0.0028161580647612
Apr21	(0.166,0.533]	(0.446,0.579]	(1.12,1.47]	Sun	6	one-day	8	0	0.00482040498509139
Apr21	(0.166,0.533]	(0.579,0.712]	(1.12,1.47]	Thu	6	one-day	8	0	0.00680488357862696
Apr21	(0.166,0.533]	(0.579,0.712]	(1.12,1.47]	Sun	4	one-day	5	0	0.00491845343395369
Apr21	(0.533,0.899]	[0.0458,0.179]	(0.759,1.12]	Mon	4	recurring	7	0	0.0047236395927851
Apr21	(0.533,0.899]	[0.0458,0.179]	(0.759,1.12]	Thu	4	one-day	6	0	0.00329857409138267
Apr21	(0.533,0.899]	[0.0458,0.179]	(0.759,1.12]	Thu	4	recurring	7	0	0.0023716515645813
Apr21	(0.533,0.899]	[0.0458,0.179]	(0.759,1.12]	Thu	6	one-day	5	0	0.00457174270444993
Apr21	(0.533,0.899]	[0.0458,0.179]	(0.759,1.12]	Sun	4	recurring	5	0	0.00487388536862698
Apr21	(0.533,0.899]	[0.0458,0.179]	(1.12,1.47]	Mon	4	recurring	8	0	0.00798391591747882
Apr21	(0.533,0.899]	[0.0458,0.179]	(1.12,1.47]	Tue	6	recurring	5	0	0.00380675457717405
Apr21	(0.533,0.899]	[0.0458,0.179]	(1.12,1.47]	Wed	London	recurring	5	0	0.00207217792347191
Apr21	(0.533,0.899]	[0.0458,0.179]	(1.12,1.47]	Wed	4	recurring	6	0	0.00207974168015601
Apr21	(0.533,0.899]	[0.0458,0.179]	(1.12,1.47]	Fri	London	recurring	5	0	0.00242570779860706
Apr21	(0.533,0.899]	[0.0458,0.179]	(1.12,1.47]	Fri	6	recurring	5	0	0.00503421777822166
Apr21	(0.533,0.899]	[0.0458,0.179]	(1.12,1.47]	Sat	4	recurring	6	0	0.00288592520192643
Apr21	(0.533,0.899]	[0.0458,0.179]	(1.12,1.47]	Sun	4	recurring	5	0	0.00479108186506038
Apr21	(0.533,0.899]	(0.179,0.312]	(0.759,1.12]	Tue	4	recurring	6	0	0.00412630779973444
Apr21	(0.533,0.899]	(0.179,0.312]	(1.12,1.47]	Mon	2	recurring	6	0	0.0026037788495048
Apr21	(0.533,0.899]	(0.179,0.312]	(1.12,1.47]	Mon	4	one-day	12	0	0.00493281128423894
Apr21	(0.533,0.899]	(0.179,0.312]	(1.12,1.47]	Mon	4	recurring	11	1	0.00553710886952707
Apr21	(0.533,0.899]	(0.179,0.312]	(1.12,1.47]	Mon	6	one-day	6	0	0.00433103690615876
Apr21	(0.533,0.899]	(0.179,0.312]	(1.12,1.47]	Tue	1	recurring	6	0	0.0016123960818819
Apr21	(0.533,0.899]	(0.179,0.312]	(1.12,1.47]	Tue	2	recurring	5	0	0.00251637059000586
Apr21	(0.533,0.899]	(0.179,0.312]	(1.12,1.47]	Tue	3	recurring	8	0	0.00143566864717226
Apr21	(0.533,0.899]	(0.179,0.312]	(1.12,1.47]	Tue	4	one-day	6	0	0.00247628285036238
Apr21	(0.533,0.899]	(0.179,0.312]	(1.12,1.47]	Tue	4	recurring	11	0	0.00805431501848907
Apr21	(0.533,0.899]	(0.179,0.312]	(1.12,1.47]	Tue	6	one-day	6	0	0.00466806971465039
Apr21	(0.533,0.899]	(0.179,0.312]	(1.12,1.47]	Tue	6	recurring	10	0	0.01257373451524201
Apr21	(0.533,0.899]	(0.179,0.312]	(1.12,1.47]	Wed	London	one-day	9	1	0.00407883442026224
Apr21	(0.533,0.899]	(0.179,0.312]	(1.12,1.47]	Wed	2	recurring	6	0	0.00273706099465442
Apr21	(0.533,0.899]	(0.179,0.312]	(1.12,1.47]	Wed	4	one-day	8	0	0.00443538515273267
Apr21	(0.533,0.899]	(0.179,0.312]	(1.12,1.47]	Wed	4	recurring	8	0	0.00315277138190561
Apr21	(0.533,0.899]	(0.179,0.312]	(1.12,1.47]	Thu	London	one-day	5	0	0.00203014698288084
Apr21	(0.533,0.899]	(0.179,0.312]	(1.12,1.47]	Thu	London	recurring	5	0	0.00202851771686785
Apr21	(0.533,0.899]	(0.179,0.312]	(1.12,1.47]	Thu	4	one-day	8	0	0.00422525389694217
Apr21	(0.533,0.899]	(0.179,0.312]	(1.12,1.47]	Thu	4	recurring	8	0	0.00326381670874353
Apr21	(0.533,0.899]	(0.179,0.312]	(1.12,1.47]	Thu	6	one-day	7	0	0.00597925468432791
Apr21	(0.533,0.899]	(0.179,0.312]	(1.12,1.47]	Thu	6	recurring	6	0	0.00189610346152369
Apr21	(0.533,0.899]	(0.179,0.312]	(1.12,1.47]	Fri	London	recurring	7	0	0.0029301448568213
Apr21	(0.533,0.899]	(0.179,0.312]	(1.12,1.47]	Fri	4	one-day	9	3	0.00688016133928692
Apr21	(0.533,0.899]	(0.179,0.312]	(1.12,1.47]	Fri	4	recurring	7	0	0.00563445975464893
Apr21	(0.533,0.899]	(0.179,0.312]	(1.12,1.47]	Fri	6	one-day	7	0	0.00386534568343255
Apr21	(0.533,0.899]	(0.179,0.312]	(1.12,1.47]	Sat	London	recurring	5	0	0.00165195267045148
Apr21	(0.533,0.899]	(0.179,0.312]	(1.12,1.47]	Sun	4	recurring	10	0	0.00669241438658518
Apr21	(0.533,0.899]	(0.312,0.446]	(1.12,1.47]	Mon	London	one-day	5	0	0.00180456261506034
Apr21	(0.533,0.899]	(0.312,0.446]	(1.12,1.47]	Mon	2	recurring	5	0	0.00304305055625297
Apr21	(0.533,0.899]	(0.312,0.446]	(1.12,1.47]	Mon	3	recurring	5	0	0.0013265485357794
Apr21	(0.533,0.899]	(0.312,0.446]	(1.12,1.47]	Mon	4	one-day	7	0	0.00411453812669326
Apr21	(0.533,0.899]	(0.312,0.446]	(1.12,1.47]	Mon	4	recurring	14	1	0.00616449535232388
Apr21	(0.533,0.899]	(0.312,0.446]	(1.12,1.47]	Mon	5	one-day	6	1	0.00640265517707328
Apr21	(0.533,0.899]	(0.312,0.446]	(1.12,1.47]	Mon	6	recurring	5	0	0.00554464172471058
Apr21	(0.533,0.899]	(0.312,0.446]	(1.12,1.47]	Tue	3	recurring	6	0	0.00484626675246691
Apr21	(0.533,0.899]	(0.312,0.446]	(1.12,1.47]	Tue	4	recurring	5	1	0.00215067766505849
Apr21	(0.533,0.899]	(0.312,0.446]	(1.12,1.47]	Tue	6	one-day	6	0	0.00451455924046806
Apr21	(0.533,0.899]	(0.312,0.446]	(1.12,1.47]	Tue	6	recurring	5	0	0.00343540670895237
Apr21	(0.533,0.899]	(0.312,0.446]	(1.12,1.47]	Wed	2	one-day	6	0	0.00221152398712953
Apr21	(0.533,0.899]	(0.312,0.446]	(1.12,1.47]	Wed	2	recurring	8	1	0.00246117573650261
Apr21	(0.533,0.899]	(0.312,0.446]	(1.12,1.47]	Wed	4	one-day	21	0	0.01070013441567174
Apr21	(0.533,0.899]	(0.312,0.446]	(1.12,1.47]	Wed	4	recurring	10	0	0.0049379176412756
Apr21	(0.533,0.899]	(0.312,0.446]	(1.12,1.47]	Wed	6	recurring	9	0	0.00617858735840459
Apr21	(0.533,0.899]	(0.312,0.446]	(1.12,1.47]	Thu	London	recurring	7	1	0.00332524415238244
Apr21	(0.533,0.899]	(0.312,0.446]	(1.12,1.47]	Thu	3	recurring	9	0	0.0035915405814646
Apr21	(0.533,0.899]	(0.312,0.446]	(1.12,1.47]	Thu	4	one-day	11	0	0.00790834765450232
Apr21	(0.533,0.899]	(0.312,0.446]	(1.12,1.47]	Thu	4	recurring	11	0	0.00625802880084347
Apr21	(0.533,0.899]	(0.312,0.446]	(1.12,1.47]	Thu	6	one-day	14	1	0.01372597132304931
Apr21	(0.533,0.899]	(0.312,0.446]	(1.12,1.47]	Thu	6	recurring	5	0	0.00426699800297281
Apr21	(0.533,0.899]	(0.312,0.446]	(1.12,1.47]	Fri	London	recurring	7	0	0.00190896508916127
Apr21	(0.533,0.899]	(0.312,0.446]	(1.12,1.47]	Fri	3	one-day	5	0	0.00252197017602484
Apr21	(0.533,0.899]	(0.312,0.446]	(1.12,1.47]	Fri	4	one-day	14	0	0.00624905440003931
Apr21	(0.533,0.899]	(0.312,0.446]	(1.12,1.47]	Fri	4	recurring	10	0	0.00547358161986355
Apr21	(0.533,0.899]	(0.312,0.446]	(1.12,1.47]	Fri	5	one-day	5	0	0.00658961630114618
Apr21	(0.533,0.899]	(0.312,0.446]	(1.12,1.47]	Fri	6	one-day	5	0	0.00470339180479539
Apr21	(0.533,0.899]	(0.312,0.446]	(1.12,1.47]	Sat	London	one-day	5	0	0.00163590616199127
Apr21	(0.533,0.899]	(0.312,0.446]	(1.12,1.47]	Sat	4	one-day	6	0	0.00329254691726632
Apr21	(0.533,0.899]	(0.312,0.446]	(1.12,1.47]	Sat	4	recurring	8	0	0.0063058162645031
Apr21	(0.533,0.899]	(0.312,0.446]	(1.12,1.47]	Sat	5	one-day	6	1	0.00680970565840999
Apr21	(0.533,0.899]	(0.312,0.446]	(1.12,1.47]	Sat	6	recurring	9	0	0.0056124962677464
Apr21	(0.533,0.899]	(0.312,0.446]	(1.12,1.47]	Sun	4	one-day	10	0	0.00311436676784648
Apr21	(0.533,0.899]	(0.312,0.446]	(1.12,1.47]	Sun	4	recurring	5	0	0.0034424278877968
Apr21	(0.533,0.899]	(0.312,0.446]	(1.12,1.47]	Sun	6	recurring	5	0	0.00464355664930205
Apr21	(0.533,0.899]	(0.446,0.579]	(1.12,1.47]	Mon	4	recurring	8	2	0.00732866541861099
Apr21	(0.533,0.899]	(0.446,0.579]	(1.12,1.47]	Wed	4	one-day	8	0	0.00280891825675511
Apr21	(0.533,0.899]	(0.446,0.579]	(1.12,1.47]	Wed	6	recurring	7	0	0.00521350333445225
Apr21	(0.533,0.899]	(0.446,0.579]	(1.12,1.47]	Fri	2	one-day	5	0	8.776275521023003e-4
Apr21	(0.533,0.899]	(0.446,0.579]	(1.12,1.47]	Sat	6	recurring	5	0	0.00353630594114373
Apr21	(0.533,0.899]	(0.446,0.579]	(1.12,1.47]	Sun	4	recurring	6	0	0.0041758690072349804
Apr21	(0.533,0.899]	(0.579,0.712]	(1.12,1.47]	Fri	4	one-day	5	0	0.00229202372687242
Apr21	(0.533,0.899]	(0.579,0.712]	(1.12,1.47]	Sat	6	one-day	5	0	0.00355091544032948
Apr21	(0.533,0.899]	(0.579,0.712]	(1.47,1.83]	Wed	4	recurring	5	0	0.00156067844924001
Apr21	(0.533,0.899]	(0.579,0.712]	(1.47,1.83]	Fri	4	recurring	6	1	0.00223456773492725
Apr21	(0.899,1.27]	(0.179,0.312]	(1.47,1.83]	Mon	London	recurring	6	0	0.00216228216681013
Apr21	(0.899,1.27]	(0.179,0.312]	(1.47,1.83]	Mon	4	recurring	9	0	0.00410115797838184
Apr21	(0.899,1.27]	(0.179,0.312]	(1.47,1.83]	Tue	4	recurring	6	0	0.00453018762285151
Apr21	(0.899,1.27]	(0.179,0.312]	(1.47,1.83]	Tue	6	recurring	6	1	0.00528499371317026
Apr21	(0.899,1.27]	(0.179,0.312]	(1.47,1.83]	Wed	London	recurring	6	0	0.00226721972729004
Apr21	(0.899,1.27]	(0.179,0.312]	(1.47,1.83]	Wed	3	recurring	5	0	0.00115466567891964
Apr21	(0.899,1.27]	(0.179,0.312]	(1.47,1.83]	Wed	4	recurring	6	1	0.00260132687097613
Apr21	(0.899,1.27]	(0.179,0.312]	(1.47,1.83]	Thu	4	household	5	0	0.00315600260344195
Apr21	(0.899,1.27]	(0.179,0.312]	(1.47,1.83]	Sun	4	recurring	9	0	0.00494192503402335
Apr21	(0.899,1.27]	(0.312,0.446]	(1.47,1.83]	Mon	4	recurring	8	1	0.00608710317436766
Apr21	(0.899,1.27]	(0.312,0.446]	(1.47,1.83]	Mon	6	recurring	5	1	0.00481247689301156
Apr21	(0.899,1.27]	(0.312,0.446]	(1.47,1.83]	Tue	London	recurring	7	1	0.00258171825197084
Apr21	(0.899,1.27]	(0.312,0.446]	(1.47,1.83]	Tue	4	household	6	0	0.00206165380734524
Apr21	(0.899,1.27]	(0.312,0.446]	(1.47,1.83]	Tue	4	recurring	11	2	0.00809760059989084
Apr21	(0.899,1.27]	(0.312,0.446]	(1.47,1.83]	Tue	6	recurring	6	0	0.00498055695808052
Apr21	(0.899,1.27]	(0.312,0.446]	(1.47,1.83]	Wed	London	recurring	5	0	0.00123997888610005
Apr21	(0.899,1.27]	(0.312,0.446]	(1.47,1.83]	Wed	2	recurring	5	0	0.00213998217714839
Apr21	(0.899,1.27]	(0.312,0.446]	(1.47,1.83]	Wed	4	household	5	0	0.00178464537685762
Apr21	(0.899,1.27]	(0.312,0.446]	(1.47,1.83]	Wed	4	recurring	10	0	0.00537835336305092
Apr21	(0.899,1.27]	(0.312,0.446]	(1.47,1.83]	Wed	5	recurring	5	0	0.00671273593384413
Apr21	(0.899,1.27]	(0.312,0.446]	(1.47,1.83]	Thu	4	recurring	5	1	0.00252662250559765
Apr21	(0.899,1.27]	(0.312,0.446]	(1.47,1.83]	Thu	6	recurring	10	0	0.00663792865273493
Apr21	(0.899,1.27]	(0.312,0.446]	(1.47,1.83]	Fri	4	household	7	0	0.0028238553826938
Apr21	(0.899,1.27]	(0.446,0.579]	(1.47,1.83]	Mon	4	recurring	8	0	0.00532665695349576
Apr21	(0.899,1.27]	(0.446,0.579]	(1.47,1.83]	Thu	4	recurring	6	0	0.00308343793935539
Apr21	(0.899,1.27]	(0.446,0.579]	(1.47,1.83]	Fri	6	recurring	6	0	0.00521464614901923
Apr21	(0.899,1.27]	(0.446,0.579]	(1.47,1.83]	Sun	4	recurring	5	0	0.00191862734785996
Apr21	(0.899,1.27]	(0.446,0.579]	(1.47,1.83]	Sun	6	recurring	5	0	0.00284806263798376
Apr21	(0.899,1.27]	(0.579,0.712]	(1.47,1.83]	Fri	4	recurring	6	0	0.00576297879471754
Apr21	(1.27,1.63]	(0.179,0.312]	(1.83,2.19]	Sun	4	household	5	0	0.00278302616939052
Apr21	(1.27,1.63]	(0.312,0.446]	(1.83,2.19]	Wed	4	household	6	0	0.00466765186862294
Apr21	(1.27,1.63]	(0.312,0.446]	(1.83,2.19]	Thu	4	household	6	0	0.00240252616707736
Apr21	(1.27,1.63]	(0.312,0.446]	(1.83,2.19]	Fri	4	household	7	0	0.00594228107484551
Apr21	(1.27,1.63]	(0.312,0.446]	(1.83,2.19]	Sat	4	household	6	1	0.0030841194797734902
Apr21	(1.27,1.63]	(0.312,0.446]	(1.83,2.19]	Sun	4	household	5	0	0.00419498772568804
Apr21	(1.27,1.63]	(0.446,0.579]	(1.83,2.19]	Tue	London	household	5	1	0.00172247229250366
Apr21	(1.27,1.63]	(0.446,0.579]	(1.83,2.19]	Tue	4	household	8	1	0.0070769950726407
Apr21	(1.27,1.63]	(0.446,0.579]	(1.83,2.19]	Wed	4	household	5	1	0.00341870668103239
Apr21	(1.27,1.63]	(0.446,0.579]	(1.83,2.19]	Wed	6	household	5	1	0.00396643101718297
Apr21	(1.27,1.63]	(0.446,0.579]	(1.83,2.19]	Fri	4	household	6	0	0.00478982480344747
Apr21	(1.27,1.63]	(0.446,0.579]	(1.83,2.19]	Sat	4	household	6	0	0.00274533055121284
Apr21	(1.27,1.63]	(0.446,0.579]	(1.83,2.19]	Sun	4	household	6	1	0.00270730679899566
Apr21	(1.27,1.63]	(0.579,0.712]	(1.83,2.19]	Fri	4	household	5	0	0.00162786367349387
Apr21	(1.27,1.63]	(0.579,0.712]	(1.83,2.19]	Sat	4	household	6	0	0.00300467996684927
Apr21	(1.27,1.63]	(0.579,0.712]	(1.83,2.19]	Sun	6	household	6	1	0.00465131041110489
Apr21	(1.27,1.63]	(0.712,0.845]	(1.83,2.19]	Sat	4	household	5	1	0.00292413933684121
Apr21	(1.27,1.63]	(0.845,0.979]	(1.83,2.19]	Sun	4	household	5	2	0.00380762979458004
Apr21	(1.27,1.63]	(0.845,0.979]	(2.19,2.54]	Sat	1	household	5	2	0.00153950362145771
Apr21	(1.27,1.63]	(0.979,1.11]	(2.19,2.54]	Mon	4	household	5	0	0.00191373292675511
Apr21	(1.63,2]	(0.312,0.446]	(2.19,2.54]	Mon	4	household	5	1	0.0014638943914853
Apr21	(1.63,2]	(0.446,0.579]	(2.19,2.54]	Wed	4	household	5	0	0.00290243558035052
Apr21	(1.63,2]	(0.446,0.579]	(2.19,2.54]	Wed	6	household	6	1	0.00434798342206421
Apr21	(1.63,2]	(0.446,0.579]	(2.19,2.54]	Fri	4	household	7	1	0.00317176947508357
Apr21	(1.63,2]	(0.446,0.579]	(2.19,2.54]	Sat	2	household	5	2	0.00338624654453167
Apr21	(1.63,2]	(0.446,0.579]	(2.19,2.54]	Sat	4	household	9	2	0.00457032266087653
Apr21	(1.63,2]	(0.446,0.579]	(2.19,2.54]	Sun	London	household	6	2	0.00232637596203422
Apr21	(1.63,2]	(0.446,0.579]	(2.19,2.54]	Sun	6	household	9	1	0.01121874230898956
Apr21	(1.63,2]	(0.579,0.712]	(2.19,2.54]	Mon	4	household	5	2	0.00289843337335271
Apr21	(1.63,2]	(0.579,0.712]	(2.19,2.54]	Fri	4	household	6	1	0.00362808396391156
Apr21	(1.63,2]	(0.579,0.712]	(2.19,2.54]	Sat	4	household	5	1	0.00265321456062372
Apr21	(1.63,2]	(0.579,0.712]	(2.19,2.54]	Sun	3	household	5	1	0.00312161517678732
Apr21	(1.63,2]	(0.579,0.712]	(2.19,2.54]	Sun	4	household	5	0	0.00180114818541943
Apr21	(1.63,2]	(0.579,0.712]	(2.19,2.54]	Sun	5	household	5	3	0.00610182502059097
Apr21	(1.63,2]	(0.579,0.712]	(2.19,2.54]	Sun	6	household	6	0	0.00363479427209412
Apr21	(1.63,2]	(0.712,0.845]	(2.19,2.54]	Mon	3	household	5	2	0.0027535723814559
Apr21	(1.63,2]	(0.712,0.845]	(2.19,2.54]	Sat	4	household	6	3	0.0036875192322332
Apr21	(1.63,2]	(0.712,0.845]	(2.19,2.54]	Sat	6	household	6	4	0.00458527585441048
Apr21	(1.63,2]	(0.712,0.845]	(2.19,2.54]	Sun	2	household	5	1	0.00206302868270391
Apr21	(1.63,2]	(0.712,0.845]	(2.19,2.54]	Sun	4	household	7	3	0.0045858671799609
Apr21	(1.63,2]	(0.712,0.845]	(2.19,2.54]	Sun	6	household	7	3	0.00605763826653216
Apr21	(1.63,2]	(0.712,0.845]	(2.54,2.9]	Thu	2	household	5	2	0.00164618609443745
Apr21	(1.63,2]	(0.712,0.845]	(2.54,2.9]	Sun	4	household	6	1	0.00340278085422107
Apr21	(1.63,2]	(0.845,0.979]	(2.19,2.54]	Mon	4	household	5	1	0.00563102625588884
Apr21	(1.63,2]	(0.845,0.979]	(2.54,2.9]	Wed	1	household	5	0	9.268798410408952e-4
Apr21	(1.63,2]	(0.845,0.979]	(2.54,2.9]	Sun	4	household	9	1	0.00523925230488098
Apr21	(1.63,2]	(0.845,0.979]	(2.54,2.9]	Sun	6	household	5	1	0.00396965177539632
Apr21	(1.63,2]	(0.979,1.11]	(2.54,2.9]	Sun	4	household	5	1	0.00330878414224833
Apr21	(1.63,2]	(0.979,1.11]	(2.54,2.9]	Sun	6	household	5	0	0.0036698649471073
Apr21	(1.63,2]	(1.11,1.25]	(2.54,2.9]	Sun	4	household	6	2	0.00267578021056102
Aug21	(-0.934,-0.568]	[0.0458,0.179]	[0.0458,0.402]	Mon	London	fleeting	533	4	3.1872959493540822
Aug21	(-0.934,-0.568]	[0.0458,0.179]	[0.0458,0.402]	Mon	1	fleeting	200	2	1.3897679885317675
Aug21	(-0.934,-0.568]	[0.0458,0.179]	[0.0458,0.402]	Mon	2	fleeting	252	3	1.7482962846801509
Aug21	(-0.934,-0.568]	[0.0458,0.179]	[0.0458,0.402]	Mon	3	fleeting	246	5	1.545487211703744
Aug21	(-0.934,-0.568]	[0.0458,0.179]	[0.0458,0.402]	Mon	NA	fleeting	133	2	0.846204444862163
Aug21	(-0.934,-0.568]	[0.0458,0.179]	[0.0458,0.402]	Mon	4	fleeting	607	10	4.945165029360176
Aug21	(-0.934,-0.568]	[0.0458,0.179]	[0.0458,0.402]	Mon	5	fleeting	87	0	0.7453718426064473
Aug21	(-0.934,-0.568]	[0.0458,0.179]	[0.0458,0.402]	Mon	6	fleeting	402	3	3.239646923878816
Aug21	(-0.934,-0.568]	[0.0458,0.179]	[0.0458,0.402]	Mon	Wales	fleeting	92	1	1.088406047280804
Aug21	(-0.934,-0.568]	[0.0458,0.179]	[0.0458,0.402]	Tue	London	fleeting	597	4	3.563765539857739
Aug21	(-0.934,-0.568]	[0.0458,0.179]	[0.0458,0.402]	Tue	1	fleeting	223	2	1.5639896479539086
Aug21	(-0.934,-0.568]	[0.0458,0.179]	[0.0458,0.402]	Tue	2	fleeting	251	2	1.7413576601960452
Aug21	(-0.934,-0.568]	[0.0458,0.179]	[0.0458,0.402]	Tue	3	fleeting	281	3	1.7228668959676714
Aug21	(-0.934,-0.568]	[0.0458,0.179]	[0.0458,0.402]	Tue	NA	fleeting	135	2	0.8642639028122625
Aug21	(-0.934,-0.568]	[0.0458,0.179]	[0.0458,0.402]	Tue	4	fleeting	572	8	4.508692664763862
Aug21	(-0.934,-0.568]	[0.0458,0.179]	[0.0458,0.402]	Tue	5	fleeting	107	2	0.9482670329476266
Aug21	(-0.934,-0.568]	[0.0458,0.179]	[0.0458,0.402]	Tue	6	fleeting	416	3	3.352583711225987
Aug21	(-0.934,-0.568]	[0.0458,0.179]	[0.0458,0.402]	Tue	Wales	fleeting	91	2	1.1444167630025577
Aug21	(-0.934,-0.568]	[0.0458,0.179]	[0.0458,0.402]	Wed	London	fleeting	610	7	3.623112847353703
Aug21	(-0.934,-0.568]	[0.0458,0.179]	[0.0458,0.402]	Wed	1	fleeting	202	3	1.3376277410253137
Aug21	(-0.934,-0.568]	[0.0458,0.179]	[0.0458,0.402]	Wed	2	fleeting	247	3	1.7266467344868035
Aug21	(-0.934,-0.568]	[0.0458,0.179]	[0.0458,0.402]	Wed	3	fleeting	282	1	1.771060176489362
Aug21	(-0.934,-0.568]	[0.0458,0.179]	[0.0458,0.402]	Wed	NA	fleeting	148	0	0.9712557509767116
Aug21	(-0.934,-0.568]	[0.0458,0.179]	[0.0458,0.402]	Wed	4	fleeting	631	8	4.872503084590021
Aug21	(-0.934,-0.568]	[0.0458,0.179]	[0.0458,0.402]	Wed	5	fleeting	97	3	0.8589232368785521
Aug21	(-0.934,-0.568]	[0.0458,0.179]	[0.0458,0.402]	Wed	6	fleeting	454	9	3.659728690941235
Aug21	(-0.934,-0.568]	[0.0458,0.179]	[0.0458,0.402]	Wed	Wales	fleeting	77	0	0.8909368394810823
Aug21	(-0.934,-0.568]	[0.0458,0.179]	[0.0458,0.402]	Thu	London	fleeting	642	4	3.8721703305511297
Aug21	(-0.934,-0.568]	[0.0458,0.179]	[0.0458,0.402]	Thu	1	fleeting	237	3	1.6860600254468068
Aug21	(-0.934,-0.568]	[0.0458,0.179]	[0.0458,0.402]	Thu	2	fleeting	294	3	2.04960291229588
Aug21	(-0.934,-0.568]	[0.0458,0.179]	[0.0458,0.402]	Thu	3	fleeting	296	4	1.844891118464528
Aug21	(-0.934,-0.568]	[0.0458,0.179]	[0.0458,0.402]	Thu	NA	fleeting	162	0	1.0620315099337363
Aug21	(-0.934,-0.568]	[0.0458,0.179]	[0.0458,0.402]	Thu	4	fleeting	671	10	5.195988765916412
Aug21	(-0.934,-0.568]	[0.0458,0.179]	[0.0458,0.402]	Thu	5	fleeting	104	1	0.887642588360659
Aug21	(-0.934,-0.568]	[0.0458,0.179]	[0.0458,0.402]	Thu	6	fleeting	422	6	3.420335249886549
Aug21	(-0.934,-0.568]	[0.0458,0.179]	[0.0458,0.402]	Thu	Wales	fleeting	93	2	1.1274910566322012
Aug21	(-0.934,-0.568]	[0.0458,0.179]	[0.0458,0.402]	Fri	London	fleeting	657	4	3.931979684881123
Aug21	(-0.934,-0.568]	[0.0458,0.179]	[0.0458,0.402]	Fri	1	fleeting	258	4	1.8522191969793176
Aug21	(-0.934,-0.568]	[0.0458,0.179]	[0.0458,0.402]	Fri	2	fleeting	337	11	2.3488453519127175
Aug21	(-0.934,-0.568]	[0.0458,0.179]	[0.0458,0.402]	Fri	3	fleeting	362	6	2.253555258069588
Aug21	(-0.934,-0.568]	[0.0458,0.179]	[0.0458,0.402]	Fri	NA	fleeting	150	3	0.9700250524359958
Aug21	(-0.934,-0.568]	[0.0458,0.179]	[0.0458,0.402]	Fri	4	fleeting	793	22	6.2438548794388655
Aug21	(-0.934,-0.568]	[0.0458,0.179]	[0.0458,0.402]	Fri	5	fleeting	124	1	1.060264874852308
Aug21	(-0.934,-0.568]	[0.0458,0.179]	[0.0458,0.402]	Fri	6	fleeting	553	12	4.521391517570195
Aug21	(-0.934,-0.568]	[0.0458,0.179]	[0.0458,0.402]	Fri	Wales	fleeting	136	5	1.6148294782012638
Aug21	(-0.934,-0.568]	[0.0458,0.179]	[0.0458,0.402]	Sat	London	fleeting	741	4	4.4283231760892425
Aug21	(-0.934,-0.568]	[0.0458,0.179]	[0.0458,0.402]	Sat	1	fleeting	353	11	2.5164192017702858
Aug21	(-0.934,-0.568]	[0.0458,0.179]	[0.0458,0.402]	Sat	2	fleeting	426	10	3.0226125547463876
Aug21	(-0.934,-0.568]	[0.0458,0.179]	[0.0458,0.402]	Sat	3	fleeting	500	12	3.1617425129058825
Aug21	(-0.934,-0.568]	[0.0458,0.179]	[0.0458,0.402]	Sat	NA	fleeting	186	1	1.2261712704647034
Aug21	(-0.934,-0.568]	[0.0458,0.179]	[0.0458,0.402]	Sat	4	fleeting	984	13	7.698640527956278
Aug21	(-0.934,-0.568]	[0.0458,0.179]	[0.0458,0.402]	Sat	5	fleeting	191	4	1.6150325902394385
Aug21	(-0.934,-0.568]	[0.0458,0.179]	[0.0458,0.402]	Sat	6	fleeting	751	8	6.1557667679376316
Aug21	(-0.934,-0.568]	[0.0458,0.179]	[0.0458,0.402]	Sat	Wales	fleeting	162	3	1.836634724635054
Aug21	(-0.934,-0.568]	[0.0458,0.179]	[0.0458,0.402]	Sun	London	fleeting	634	4	3.7678456713238457
Aug21	(-0.934,-0.568]	[0.0458,0.179]	[0.0458,0.402]	Sun	1	fleeting	222	7	1.6190420281418605
Aug21	(-0.934,-0.568]	[0.0458,0.179]	[0.0458,0.402]	Sun	2	fleeting	296	4	2.032688491703756
Aug21	(-0.934,-0.568]	[0.0458,0.179]	[0.0458,0.402]	Sun	3	fleeting	280	7	1.77071838062042
Aug21	(-0.934,-0.568]	[0.0458,0.179]	[0.0458,0.402]	Sun	NA	fleeting	137	6	0.8990270623518587
Aug21	(-0.934,-0.568]	[0.0458,0.179]	[0.0458,0.402]	Sun	4	fleeting	678	14	5.321148518053288
Aug21	(-0.934,-0.568]	[0.0458,0.179]	[0.0458,0.402]	Sun	5	fleeting	105	3	0.8771898445518143
Aug21	(-0.934,-0.568]	[0.0458,0.179]	[0.0458,0.402]	Sun	6	fleeting	436	18	3.5498597665214353
Aug21	(-0.934,-0.568]	[0.0458,0.179]	[0.0458,0.402]	Sun	Wales	fleeting	114	4	1.4717748787728029
Aug21	(-0.934,-0.568]	(0.179,0.312]	[0.0458,0.402]	Mon	London	fleeting	151	0	0.878110015664266
Aug21	(-0.934,-0.568]	(0.179,0.312]	[0.0458,0.402]	Mon	1	fleeting	28	0	0.1743064995168947
Aug21	(-0.934,-0.568]	(0.179,0.312]	[0.0458,0.402]	Mon	2	fleeting	49	2	0.34302658201356306
Aug21	(-0.934,-0.568]	(0.179,0.312]	[0.0458,0.402]	Mon	3	fleeting	33	2	0.20217232831671103
Aug21	(-0.934,-0.568]	(0.179,0.312]	[0.0458,0.402]	Mon	NA	fleeting	14	0	0.09118454047928892
Aug21	(-0.934,-0.568]	(0.179,0.312]	[0.0458,0.402]	Mon	4	fleeting	90	3	0.7412534326971983
Aug21	(-0.934,-0.568]	(0.179,0.312]	[0.0458,0.402]	Mon	5	fleeting	21	0	0.17948217776439743
Aug21	(-0.934,-0.568]	(0.179,0.312]	[0.0458,0.402]	Mon	6	fleeting	77	1	0.5942348914615303
Aug21	(-0.934,-0.568]	(0.179,0.312]	[0.0458,0.402]	Mon	Wales	fleeting	12	0	0.13942474418774875
Aug21	(-0.934,-0.568]	(0.179,0.312]	[0.0458,0.402]	Tue	London	fleeting	172	3	1.025520377853649
Aug21	(-0.934,-0.568]	(0.179,0.312]	[0.0458,0.402]	Tue	1	fleeting	41	1	0.27014264830399193
Aug21	(-0.934,-0.568]	(0.179,0.312]	[0.0458,0.402]	Tue	2	fleeting	47	2	0.325852690319796
Aug21	(-0.934,-0.568]	(0.179,0.312]	[0.0458,0.402]	Tue	3	fleeting	51	0	0.3107002985165619
Aug21	(-0.934,-0.568]	(0.179,0.312]	[0.0458,0.402]	Tue	NA	fleeting	31	0	0.19866021339476925
Aug21	(-0.934,-0.568]	(0.179,0.312]	[0.0458,0.402]	Tue	4	fleeting	117	1	0.8920324259932477
Aug21	(-0.934,-0.568]	(0.179,0.312]	[0.0458,0.402]	Tue	5	fleeting	16	0	0.12568817576191182
Aug21	(-0.934,-0.568]	(0.179,0.312]	[0.0458,0.402]	Tue	6	fleeting	96	1	0.77741603205653
Aug21	(-0.934,-0.568]	(0.179,0.312]	[0.0458,0.402]	Tue	Wales	fleeting	14	0	0.16618592963866283
Aug21	(-0.934,-0.568]	(0.179,0.312]	[0.0458,0.402]	Wed	London	fleeting	149	0	0.8735769084056318
Aug21	(-0.934,-0.568]	(0.179,0.312]	[0.0458,0.402]	Wed	1	fleeting	30	2	0.20266141692349315
Aug21	(-0.934,-0.568]	(0.179,0.312]	[0.0458,0.402]	Wed	2	fleeting	53	0	0.3685860145713671
Aug21	(-0.934,-0.568]	(0.179,0.312]	[0.0458,0.402]	Wed	3	fleeting	51	1	0.3053159170508494
Aug21	(-0.934,-0.568]	(0.179,0.312]	[0.0458,0.402]	Wed	NA	fleeting	22	0	0.15092107975584568
Aug21	(-0.934,-0.568]	(0.179,0.312]	[0.0458,0.402]	Wed	4	fleeting	100	2	0.7897847825946596
Aug21	(-0.934,-0.568]	(0.179,0.312]	[0.0458,0.402]	Wed	5	fleeting	23	0	0.19455374653286317
Aug21	(-0.934,-0.568]	(0.179,0.312]	[0.0458,0.402]	Wed	6	fleeting	78	1	0.627647497787979
Aug21	(-0.934,-0.568]	(0.179,0.312]	[0.0458,0.402]	Wed	Wales	fleeting	21	1	0.23459873821778843
Aug21	(-0.934,-0.568]	(0.179,0.312]	[0.0458,0.402]	Thu	London	fleeting	156	1	0.9495888624978466
Aug21	(-0.934,-0.568]	(0.179,0.312]	[0.0458,0.402]	Thu	1	fleeting	36	0	0.28300966195775523
Aug21	(-0.934,-0.568]	(0.179,0.312]	[0.0458,0.402]	Thu	2	fleeting	35	0	0.23593136868813613
Aug21	(-0.934,-0.568]	(0.179,0.312]	[0.0458,0.402]	Thu	3	fleeting	50	0	0.2978107313570212
Aug21	(-0.934,-0.568]	(0.179,0.312]	[0.0458,0.402]	Thu	NA	fleeting	23	0	0.1411159732947459
Aug21	(-0.934,-0.568]	(0.179,0.312]	[0.0458,0.402]	Thu	4	fleeting	111	1	0.8794727258291588
Aug21	(-0.934,-0.568]	(0.179,0.312]	[0.0458,0.402]	Thu	5	fleeting	19	0	0.1601763147310723
Aug21	(-0.934,-0.568]	(0.179,0.312]	[0.0458,0.402]	Thu	6	fleeting	85	1	0.6835348011786943
Aug21	(-0.934,-0.568]	(0.179,0.312]	[0.0458,0.402]	Thu	Wales	fleeting	21	0	0.2711327610813372
Aug21	(-0.934,-0.568]	(0.179,0.312]	[0.0458,0.402]	Fri	London	fleeting	162	1	0.9888799221470298
Aug21	(-0.934,-0.568]	(0.179,0.312]	[0.0458,0.402]	Fri	1	fleeting	45	3	0.32517855357076586
Aug21	(-0.934,-0.568]	(0.179,0.312]	[0.0458,0.402]	Fri	2	fleeting	53	0	0.3751904345311768
Aug21	(-0.934,-0.568]	(0.179,0.312]	[0.0458,0.402]	Fri	3	fleeting	51	2	0.3162337181297763
Aug21	(-0.934,-0.568]	(0.179,0.312]	[0.0458,0.402]	Fri	NA	fleeting	28	0	0.18865427556768655
Aug21	(-0.934,-0.568]	(0.179,0.312]	[0.0458,0.402]	Fri	4	fleeting	128	3	0.9976068336400844
Aug21	(-0.934,-0.568]	(0.179,0.312]	[0.0458,0.402]	Fri	5	fleeting	38	1	0.33235162203941104
Aug21	(-0.934,-0.568]	(0.179,0.312]	[0.0458,0.402]	Fri	6	fleeting	117	2	0.9639413197180764
Aug21	(-0.934,-0.568]	(0.179,0.312]	[0.0458,0.402]	Fri	Wales	fleeting	20	0	0.24530649289163187
Aug21	(-0.934,-0.568]	(0.179,0.312]	[0.0458,0.402]	Sat	London	fleeting	149	3	0.8819121020964391
Aug21	(-0.934,-0.568]	(0.179,0.312]	[0.0458,0.402]	Sat	1	fleeting	40	0	0.2916582319751244
Aug21	(-0.934,-0.568]	(0.179,0.312]	[0.0458,0.402]	Sat	2	fleeting	57	1	0.3900811007496917
Aug21	(-0.934,-0.568]	(0.179,0.312]	[0.0458,0.402]	Sat	3	fleeting	65	0	0.3976625446138683
Aug21	(-0.934,-0.568]	(0.179,0.312]	[0.0458,0.402]	Sat	NA	fleeting	30	1	0.1944601935083049
Aug21	(-0.934,-0.568]	(0.179,0.312]	[0.0458,0.402]	Sat	4	fleeting	161	3	1.2696963920467668
Aug21	(-0.934,-0.568]	(0.179,0.312]	[0.0458,0.402]	Sat	5	fleeting	27	0	0.24781693450891884
Aug21	(-0.934,-0.568]	(0.179,0.312]	[0.0458,0.402]	Sat	6	fleeting	118	5	1.0011009806088964
Aug21	(-0.934,-0.568]	(0.179,0.312]	[0.0458,0.402]	Sat	Wales	fleeting	17	0	0.19782213504175097
Aug21	(-0.934,-0.568]	(0.179,0.312]	[0.0458,0.402]	Sun	London	fleeting	116	0	0.6781939543066935
Aug21	(-0.934,-0.568]	(0.179,0.312]	[0.0458,0.402]	Sun	1	fleeting	25	0	0.16732541132990275
Aug21	(-0.934,-0.568]	(0.179,0.312]	[0.0458,0.402]	Sun	2	fleeting	40	2	0.27080787464750555
Aug21	(-0.934,-0.568]	(0.179,0.312]	[0.0458,0.402]	Sun	3	fleeting	37	0	0.2203293479888313
Aug21	(-0.934,-0.568]	(0.179,0.312]	[0.0458,0.402]	Sun	NA	fleeting	24	1	0.15409196391320046
Aug21	(-0.934,-0.568]	(0.179,0.312]	[0.0458,0.402]	Sun	4	fleeting	104	1	0.8300801337723964
Aug21	(-0.934,-0.568]	(0.179,0.312]	[0.0458,0.402]	Sun	5	fleeting	14	0	0.11312687184523185
Aug21	(-0.934,-0.568]	(0.179,0.312]	[0.0458,0.402]	Sun	6	fleeting	77	3	0.6351046695459248
Aug21	(-0.934,-0.568]	(0.179,0.312]	[0.0458,0.402]	Sun	Wales	fleeting	15	0	0.16114753589773723
Aug21	(-0.934,-0.568]	(0.312,0.446]	[0.0458,0.402]	Mon	London	fleeting	16	1	0.09989010979468294
Aug21	(-0.934,-0.568]	(0.312,0.446]	[0.0458,0.402]	Mon	2	fleeting	6	0	0.04901522017328641
Aug21	(-0.934,-0.568]	(0.312,0.446]	[0.0458,0.402]	Mon	3	fleeting	10	0	0.06085884609418623
Aug21	(-0.934,-0.568]	(0.312,0.446]	[0.0458,0.402]	Mon	4	fleeting	19	1	0.15092653306029302
Aug21	(-0.934,-0.568]	(0.312,0.446]	[0.0458,0.402]	Mon	6	fleeting	10	0	0.08694357552738852
Aug21	(-0.934,-0.568]	(0.312,0.446]	[0.0458,0.402]	Tue	London	fleeting	35	0	0.2080234861283835
Aug21	(-0.934,-0.568]	(0.312,0.446]	[0.0458,0.402]	Tue	3	fleeting	11	0	0.0628400783853601
Aug21	(-0.934,-0.568]	(0.312,0.446]	[0.0458,0.402]	Tue	NA	fleeting	5	0	0.03086130483357518
Aug21	(-0.934,-0.568]	(0.312,0.446]	[0.0458,0.402]	Tue	4	fleeting	27	1	0.2241204612740303
Aug21	(-0.934,-0.568]	(0.312,0.446]	[0.0458,0.402]	Tue	6	fleeting	16	0	0.1229624700796087
Aug21	(-0.934,-0.568]	(0.312,0.446]	[0.0458,0.402]	Tue	Wales	fleeting	7	0	0.06384102098494171
Aug21	(-0.934,-0.568]	(0.312,0.446]	[0.0458,0.402]	Wed	London	fleeting	37	0	0.2253929614273089
Aug21	(-0.934,-0.568]	(0.312,0.446]	[0.0458,0.402]	Wed	3	fleeting	7	0	0.04189066592214596
Aug21	(-0.934,-0.568]	(0.312,0.446]	[0.0458,0.402]	Wed	NA	fleeting	5	1	0.0366759786753249
Aug21	(-0.934,-0.568]	(0.312,0.446]	[0.0458,0.402]	Wed	4	fleeting	14	0	0.10645911023526766
Aug21	(-0.934,-0.568]	(0.312,0.446]	[0.0458,0.402]	Wed	6	fleeting	11	0	0.09580277052219656
Aug21	(-0.934,-0.568]	(0.312,0.446]	[0.0458,0.402]	Thu	London	fleeting	32	0	0.18549551844020615
Aug21	(-0.934,-0.568]	(0.312,0.446]	[0.0458,0.402]	Thu	3	fleeting	8	0	0.05176176122594
Aug21	(-0.934,-0.568]	(0.312,0.446]	[0.0458,0.402]	Thu	NA	fleeting	5	0	0.0342198513129196
Aug21	(-0.934,-0.568]	(0.312,0.446]	[0.0458,0.402]	Thu	4	fleeting	17	0	0.13435409890519545
Aug21	(-0.934,-0.568]	(0.312,0.446]	[0.0458,0.402]	Thu	6	fleeting	12	0	0.1009711098213928
Aug21	(-0.934,-0.568]	(0.312,0.446]	[0.0458,0.402]	Fri	London	fleeting	28	0	0.18033044272316656
Aug21	(-0.934,-0.568]	(0.312,0.446]	[0.0458,0.402]	Fri	1	fleeting	6	0	0.03892392628372332
Aug21	(-0.934,-0.568]	(0.312,0.446]	[0.0458,0.402]	Fri	2	fleeting	6	1	0.03764985462972081
Aug21	(-0.934,-0.568]	(0.312,0.446]	[0.0458,0.402]	Fri	3	fleeting	11	0	0.07155090812898446
Aug21	(-0.934,-0.568]	(0.312,0.446]	[0.0458,0.402]	Fri	4	fleeting	19	1	0.16670847470595318
Aug21	(-0.934,-0.568]	(0.312,0.446]	[0.0458,0.402]	Fri	5	fleeting	5	0	0.04302051108197602
Aug21	(-0.934,-0.568]	(0.312,0.446]	[0.0458,0.402]	Fri	6	fleeting	20	0	0.1699962895349716
Aug21	(-0.934,-0.568]	(0.312,0.446]	[0.0458,0.402]	Sat	London	fleeting	30	0	0.19461724333130023
Aug21	(-0.934,-0.568]	(0.312,0.446]	[0.0458,0.402]	Sat	3	fleeting	8	0	0.04505391751141385
Aug21	(-0.934,-0.568]	(0.312,0.446]	[0.0458,0.402]	Sat	NA	fleeting	6	0	0.03715499161005975
Aug21	(-0.934,-0.568]	(0.312,0.446]	[0.0458,0.402]	Sat	4	fleeting	15	0	0.1142934122318211
Aug21	(-0.934,-0.568]	(0.312,0.446]	[0.0458,0.402]	Sat	6	fleeting	10	0	0.0848072220848376
Aug21	(-0.934,-0.568]	(0.312,0.446]	[0.0458,0.402]	Sun	London	fleeting	30	0	0.1694844165221766
Aug21	(-0.934,-0.568]	(0.312,0.446]	[0.0458,0.402]	Sun	2	fleeting	5	0	0.0420466071037916
Aug21	(-0.934,-0.568]	(0.312,0.446]	[0.0458,0.402]	Sun	3	fleeting	6	1	0.03502187555455649
Aug21	(-0.934,-0.568]	(0.312,0.446]	[0.0458,0.402]	Sun	4	fleeting	14	0	0.10844245063079848
Aug21	(-0.934,-0.568]	(0.312,0.446]	[0.0458,0.402]	Sun	6	fleeting	8	0	0.07165915099218723
Aug21	(-0.934,-0.568]	(0.312,0.446]	(0.402,0.759]	Mon	London	fleeting	11	0	0.06331895731648673
Aug21	(-0.934,-0.568]	(0.312,0.446]	(0.402,0.759]	Mon	4	fleeting	5	0	0.04507726690995839
Aug21	(-0.934,-0.568]	(0.312,0.446]	(0.402,0.759]	Tue	London	fleeting	7	0	0.04201519629906014
Aug21	(-0.934,-0.568]	(0.312,0.446]	(0.402,0.759]	Tue	4	fleeting	7	0	0.05701434081663925
Aug21	(-0.934,-0.568]	(0.312,0.446]	(0.402,0.759]	Thu	6	fleeting	5	0	0.03737508701206882
Aug21	(-0.934,-0.568]	(0.312,0.446]	(0.402,0.759]	Fri	London	fleeting	8	0	0.04826155029627355
Aug21	(-0.934,-0.568]	(0.312,0.446]	(0.402,0.759]	Fri	4	fleeting	6	0	0.03914289864256926
Aug21	(-0.934,-0.568]	(0.312,0.446]	(0.402,0.759]	Fri	6	fleeting	5	0	0.03677834213371578
Aug21	(-0.934,-0.568]	(0.312,0.446]	(0.402,0.759]	Sat	London	fleeting	9	0	0.05169821788940643
Aug21	(-0.934,-0.568]	(0.446,0.579]	(0.402,0.759]	Mon	London	fleeting	6	0	0.03839812595229863
Aug21	(-0.934,-0.568]	(0.446,0.579]	(0.402,0.759]	Mon	4	fleeting	7	0	0.04999548518855834
Aug21	(-0.934,-0.568]	(0.446,0.579]	(0.402,0.759]	Mon	6	fleeting	5	1	0.04287869574020819
Aug21	(-0.934,-0.568]	(0.446,0.579]	(0.402,0.759]	Tue	London	fleeting	8	0	0.05234043110590647
Aug21	(-0.934,-0.568]	(0.446,0.579]	(0.402,0.759]	Wed	London	fleeting	8	0	0.04824892154276383
Aug21	(-0.934,-0.568]	(0.446,0.579]	(0.402,0.759]	Wed	4	fleeting	11	0	0.10538295136413424
Aug21	(-0.934,-0.568]	(0.446,0.579]	(0.402,0.759]	Wed	6	fleeting	6	0	0.0467716279064887
Aug21	(-0.934,-0.568]	(0.446,0.579]	(0.402,0.759]	Thu	London	fleeting	8	0	0.04710208099718993
Aug21	(-0.934,-0.568]	(0.446,0.579]	(0.402,0.759]	Fri	London	fleeting	8	0	0.04862143051465761
Aug21	(-0.934,-0.568]	(0.446,0.579]	(0.402,0.759]	Fri	6	fleeting	7	0	0.05227096628148287
Aug21	(-0.934,-0.568]	(0.446,0.579]	(0.402,0.759]	Sat	London	fleeting	7	0	0.04710777827697132
Aug21	(-0.934,-0.568]	(0.446,0.579]	(0.402,0.759]	Sat	4	fleeting	10	0	0.10006435040191164
Aug21	(-0.934,-0.568]	(0.446,0.579]	(0.402,0.759]	Sat	6	fleeting	5	0	0.04461491620332059
Aug21	(-0.934,-0.568]	(0.446,0.579]	(0.402,0.759]	Sun	London	fleeting	10	0	0.06786926189032305
Aug21	(-0.568,-0.201]	[0.0458,0.179]	[0.0458,0.402]	Mon	London	fleeting	2791	20	16.30229250966852
Aug21	(-0.568,-0.201]	[0.0458,0.179]	[0.0458,0.402]	Mon	London	one-day	17	0	0.09956727906996032
Aug21	(-0.568,-0.201]	[0.0458,0.179]	[0.0458,0.402]	Mon	London	recurring	5	0	0.03015709033138924
Aug21	(-0.568,-0.201]	[0.0458,0.179]	[0.0458,0.402]	Mon	1	fleeting	1997	23	13.929948798164316
Aug21	(-0.568,-0.201]	[0.0458,0.179]	[0.0458,0.402]	Mon	1	one-day	9	0	0.0622694159527104
Aug21	(-0.568,-0.201]	[0.0458,0.179]	[0.0458,0.402]	Mon	2	fleeting	2137	38	14.722266166104584
Aug21	(-0.568,-0.201]	[0.0458,0.179]	[0.0458,0.402]	Mon	2	one-day	18	0	0.1366974770238767
Aug21	(-0.568,-0.201]	[0.0458,0.179]	[0.0458,0.402]	Mon	2	recurring	7	0	0.04213730981335495
Aug21	(-0.568,-0.201]	[0.0458,0.179]	[0.0458,0.402]	Mon	3	fleeting	2307	25	14.35769366724003
Aug21	(-0.568,-0.201]	[0.0458,0.179]	[0.0458,0.402]	Mon	3	one-day	13	1	0.08484243717761553
Aug21	(-0.568,-0.201]	[0.0458,0.179]	[0.0458,0.402]	Mon	NA	fleeting	1132	18	7.134842983887696
Aug21	(-0.568,-0.201]	[0.0458,0.179]	[0.0458,0.402]	Mon	NA	one-day	8	0	0.06191172731809602
Aug21	(-0.568,-0.201]	[0.0458,0.179]	[0.0458,0.402]	Mon	4	fleeting	5264	63	40.92846309047789
Aug21	(-0.568,-0.201]	[0.0458,0.179]	[0.0458,0.402]	Mon	4	one-day	38	1	0.28339382355381704
Aug21	(-0.568,-0.201]	[0.0458,0.179]	[0.0458,0.402]	Mon	4	recurring	13	0	0.11741167105265816
Aug21	(-0.568,-0.201]	[0.0458,0.179]	[0.0458,0.402]	Mon	5	fleeting	759	14	6.529302548573984
Aug21	(-0.568,-0.201]	[0.0458,0.179]	[0.0458,0.402]	Mon	5	one-day	8	0	0.06133528492584095
Aug21	(-0.568,-0.201]	[0.0458,0.179]	[0.0458,0.402]	Mon	5	recurring	5	0	0.04476321070136491
Aug21	(-0.568,-0.201]	[0.0458,0.179]	[0.0458,0.402]	Mon	6	fleeting	3209	45	25.857114190892712
Aug21	(-0.568,-0.201]	[0.0458,0.179]	[0.0458,0.402]	Mon	6	one-day	20	0	0.16794033954276255
Aug21	(-0.568,-0.201]	[0.0458,0.179]	[0.0458,0.402]	Mon	6	recurring	9	0	0.07014267211261305
Aug21	(-0.568,-0.201]	[0.0458,0.179]	[0.0458,0.402]	Mon	Wales	fleeting	883	17	10.51995634473214
Aug21	(-0.568,-0.201]	[0.0458,0.179]	[0.0458,0.402]	Mon	Wales	one-day	5	0	0.06361723800976016
Aug21	(-0.568,-0.201]	[0.0458,0.179]	[0.0458,0.402]	Tue	London	fleeting	3167	20	18.43032487829677
Aug21	(-0.568,-0.201]	[0.0458,0.179]	[0.0458,0.402]	Tue	London	one-day	23	0	0.135208831798859
Aug21	(-0.568,-0.201]	[0.0458,0.179]	[0.0458,0.402]	Tue	London	recurring	6	0	0.03740492819878383
Aug21	(-0.568,-0.201]	[0.0458,0.179]	[0.0458,0.402]	Tue	1	fleeting	2072	31	14.287224316621383
Aug21	(-0.568,-0.201]	[0.0458,0.179]	[0.0458,0.402]	Tue	1	one-day	15	0	0.092960648092698
Aug21	(-0.568,-0.201]	[0.0458,0.179]	[0.0458,0.402]	Tue	1	recurring	11	0	0.08380639688161595
Aug21	(-0.568,-0.201]	[0.0458,0.179]	[0.0458,0.402]	Tue	2	fleeting	2551	32	17.53384446303193
Aug21	(-0.568,-0.201]	[0.0458,0.179]	[0.0458,0.402]	Tue	2	one-day	10	0	0.07973502224687079
Aug21	(-0.568,-0.201]	[0.0458,0.179]	[0.0458,0.402]	Tue	2	recurring	5	1	0.03900886132845116
Aug21	(-0.568,-0.201]	[0.0458,0.179]	[0.0458,0.402]	Tue	3	fleeting	2651	25	16.527835311217537
Aug21	(-0.568,-0.201]	[0.0458,0.179]	[0.0458,0.402]	Tue	3	one-day	26	1	0.1787752210719854
Aug21	(-0.568,-0.201]	[0.0458,0.179]	[0.0458,0.402]	Tue	3	recurring	6	0	0.03564720990567527
Aug21	(-0.568,-0.201]	[0.0458,0.179]	[0.0458,0.402]	Tue	NA	fleeting	1325	14	8.384097991626824
Aug21	(-0.568,-0.201]	[0.0458,0.179]	[0.0458,0.402]	Tue	NA	one-day	7	0	0.04162063504120417
Aug21	(-0.568,-0.201]	[0.0458,0.179]	[0.0458,0.402]	Tue	4	fleeting	5904	74	46.24385205963344
Aug21	(-0.568,-0.201]	[0.0458,0.179]	[0.0458,0.402]	Tue	4	one-day	41	0	0.33115764119713986
Aug21	(-0.568,-0.201]	[0.0458,0.179]	[0.0458,0.402]	Tue	4	recurring	15	0	0.1201444269678138
Aug21	(-0.568,-0.201]	[0.0458,0.179]	[0.0458,0.402]	Tue	5	fleeting	923	11	7.9711207521641745
Aug21	(-0.568,-0.201]	[0.0458,0.179]	[0.0458,0.402]	Tue	5	one-day	9	0	0.07629444653422157
Aug21	(-0.568,-0.201]	[0.0458,0.179]	[0.0458,0.402]	Tue	6	fleeting	3648	38	29.29389391607275
Aug21	(-0.568,-0.201]	[0.0458,0.179]	[0.0458,0.402]	Tue	6	one-day	26	1	0.220786525922522
Aug21	(-0.568,-0.201]	[0.0458,0.179]	[0.0458,0.402]	Tue	6	recurring	12	0	0.09000127604599384
Aug21	(-0.568,-0.201]	[0.0458,0.179]	[0.0458,0.402]	Tue	Wales	fleeting	1021	18	11.886173155913507
Aug21	(-0.568,-0.201]	[0.0458,0.179]	[0.0458,0.402]	Tue	Wales	one-day	5	0	0.05571909357339322
Aug21	(-0.568,-0.201]	[0.0458,0.179]	[0.0458,0.402]	Wed	London	fleeting	3191	30	18.716643078445227
Aug21	(-0.568,-0.201]	[0.0458,0.179]	[0.0458,0.402]	Wed	London	one-day	22	0	0.12989433278795004
Aug21	(-0.568,-0.201]	[0.0458,0.179]	[0.0458,0.402]	Wed	London	recurring	9	0	0.05121074816250437
Aug21	(-0.568,-0.201]	[0.0458,0.179]	[0.0458,0.402]	Wed	1	fleeting	2185	40	14.676140077203788
Aug21	(-0.568,-0.201]	[0.0458,0.179]	[0.0458,0.402]	Wed	1	one-day	15	1	0.10703451598229809
Aug21	(-0.568,-0.201]	[0.0458,0.179]	[0.0458,0.402]	Wed	1	recurring	6	0	0.04738726130440107
Aug21	(-0.568,-0.201]	[0.0458,0.179]	[0.0458,0.402]	Wed	2	fleeting	2526	35	17.260625955797963
Aug21	(-0.568,-0.201]	[0.0458,0.179]	[0.0458,0.402]	Wed	2	one-day	16	0	0.11304166178932284
Aug21	(-0.568,-0.201]	[0.0458,0.179]	[0.0458,0.402]	Wed	2	recurring	6	0	0.03893104838466244
Aug21	(-0.568,-0.201]	[0.0458,0.179]	[0.0458,0.402]	Wed	3	fleeting	2809	42	17.567026514478055
Aug21	(-0.568,-0.201]	[0.0458,0.179]	[0.0458,0.402]	Wed	3	one-day	18	0	0.1141403404179856
Aug21	(-0.568,-0.201]	[0.0458,0.179]	[0.0458,0.402]	Wed	NA	fleeting	1397	19	8.877827244149854
Aug21	(-0.568,-0.201]	[0.0458,0.179]	[0.0458,0.402]	Wed	NA	one-day	6	0	0.04735361790662273
Aug21	(-0.568,-0.201]	[0.0458,0.179]	[0.0458,0.402]	Wed	4	fleeting	6212	85	48.45957179959577
Aug21	(-0.568,-0.201]	[0.0458,0.179]	[0.0458,0.402]	Wed	4	one-day	43	1	0.3803325146683468
Aug21	(-0.568,-0.201]	[0.0458,0.179]	[0.0458,0.402]	Wed	4	recurring	15	0	0.13476064136996913
Aug21	(-0.568,-0.201]	[0.0458,0.179]	[0.0458,0.402]	Wed	5	fleeting	882	12	7.637912753196879
Aug21	(-0.568,-0.201]	[0.0458,0.179]	[0.0458,0.402]	Wed	5	one-day	8	0	0.06764431843570595
Aug21	(-0.568,-0.201]	[0.0458,0.179]	[0.0458,0.402]	Wed	6	fleeting	3638	50	29.595452559130795
Aug21	(-0.568,-0.201]	[0.0458,0.179]	[0.0458,0.402]	Wed	6	one-day	14	0	0.11537276672415377
Aug21	(-0.568,-0.201]	[0.0458,0.179]	[0.0458,0.402]	Wed	6	recurring	7	0	0.0567594677683515
Aug21	(-0.568,-0.201]	[0.0458,0.179]	[0.0458,0.402]	Wed	Wales	fleeting	951	16	11.299670024885131
Aug21	(-0.568,-0.201]	[0.0458,0.179]	[0.0458,0.402]	Wed	Wales	one-day	7	0	0.10490991738192
Aug21	(-0.568,-0.201]	[0.0458,0.179]	[0.0458,0.402]	Thu	London	fleeting	3527	34	20.676948049659213
Aug21	(-0.568,-0.201]	[0.0458,0.179]	[0.0458,0.402]	Thu	London	one-day	21	1	0.12498683855188908
Aug21	(-0.568,-0.201]	[0.0458,0.179]	[0.0458,0.402]	Thu	London	recurring	10	0	0.06258488966934539
Aug21	(-0.568,-0.201]	[0.0458,0.179]	[0.0458,0.402]	Thu	1	fleeting	2381	42	16.324745088162963
Aug21	(-0.568,-0.201]	[0.0458,0.179]	[0.0458,0.402]	Thu	1	one-day	11	0	0.06606049300313377
Aug21	(-0.568,-0.201]	[0.0458,0.179]	[0.0458,0.402]	Thu	1	recurring	5	0	0.04003206637678025
Aug21	(-0.568,-0.201]	[0.0458,0.179]	[0.0458,0.402]	Thu	2	fleeting	2758	46	18.908153616242277
Aug21	(-0.568,-0.201]	[0.0458,0.179]	[0.0458,0.402]	Thu	2	one-day	27	0	0.17485478612568794
Aug21	(-0.568,-0.201]	[0.0458,0.179]	[0.0458,0.402]	Thu	2	recurring	6	0	0.04377383572053484
Aug21	(-0.568,-0.201]	[0.0458,0.179]	[0.0458,0.402]	Thu	3	fleeting	2907	52	18.323805192698735
Aug21	(-0.568,-0.201]	[0.0458,0.179]	[0.0458,0.402]	Thu	3	one-day	24	0	0.1487520594448597
Aug21	(-0.568,-0.201]	[0.0458,0.179]	[0.0458,0.402]	Thu	3	recurring	6	0	0.03773640961412172
Aug21	(-0.568,-0.201]	[0.0458,0.179]	[0.0458,0.402]	Thu	NA	fleeting	1453	25	9.296631772805336
Aug21	(-0.568,-0.201]	[0.0458,0.179]	[0.0458,0.402]	Thu	NA	one-day	14	1	0.09244828583705668
Aug21	(-0.568,-0.201]	[0.0458,0.179]	[0.0458,0.402]	Thu	4	fleeting	6198	93	48.25382699582125
Aug21	(-0.568,-0.201]	[0.0458,0.179]	[0.0458,0.402]	Thu	4	one-day	40	1	0.2980267964173233
Aug21	(-0.568,-0.201]	[0.0458,0.179]	[0.0458,0.402]	Thu	4	recurring	12	1	0.11392612149290648
Aug21	(-0.568,-0.201]	[0.0458,0.179]	[0.0458,0.402]	Thu	5	fleeting	864	10	7.468463106657483
Aug21	(-0.568,-0.201]	[0.0458,0.179]	[0.0458,0.402]	Thu	5	one-day	8	0	0.07365027767241661
Aug21	(-0.568,-0.201]	[0.0458,0.179]	[0.0458,0.402]	Thu	6	fleeting	3831	59	31.25498678164903
Aug21	(-0.568,-0.201]	[0.0458,0.179]	[0.0458,0.402]	Thu	6	one-day	26	1	0.2134791296664219
Aug21	(-0.568,-0.201]	[0.0458,0.179]	[0.0458,0.402]	Thu	6	recurring	8	0	0.06613409822632177
Aug21	(-0.568,-0.201]	[0.0458,0.179]	[0.0458,0.402]	Thu	Wales	fleeting	962	20	11.257148719735518
Aug21	(-0.568,-0.201]	[0.0458,0.179]	[0.0458,0.402]	Thu	Wales	one-day	8	0	0.07808953591980528
Aug21	(-0.568,-0.201]	[0.0458,0.179]	[0.0458,0.402]	Fri	London	fleeting	4227	49	24.87764757895584
Aug21	(-0.568,-0.201]	[0.0458,0.179]	[0.0458,0.402]	Fri	London	one-day	21	0	0.12675218483041784
Aug21	(-0.568,-0.201]	[0.0458,0.179]	[0.0458,0.402]	Fri	London	recurring	7	0	0.04535094291743857
Aug21	(-0.568,-0.201]	[0.0458,0.179]	[0.0458,0.402]	Fri	1	fleeting	2792	64	19.376699754870607
Aug21	(-0.568,-0.201]	[0.0458,0.179]	[0.0458,0.402]	Fri	1	one-day	18	0	0.13672466841093245
Aug21	(-0.568,-0.201]	[0.0458,0.179]	[0.0458,0.402]	Fri	2	fleeting	3108	58	21.141617220561272
Aug21	(-0.568,-0.201]	[0.0458,0.179]	[0.0458,0.402]	Fri	2	one-day	30	0	0.21361932390251623
Aug21	(-0.568,-0.201]	[0.0458,0.179]	[0.0458,0.402]	Fri	2	recurring	7	0	0.05104015911400583
Aug21	(-0.568,-0.201]	[0.0458,0.179]	[0.0458,0.402]	Fri	3	fleeting	3563	61	22.480208890001308
Aug21	(-0.568,-0.201]	[0.0458,0.179]	[0.0458,0.402]	Fri	3	one-day	22	0	0.13770786150938408
Aug21	(-0.568,-0.201]	[0.0458,0.179]	[0.0458,0.402]	Fri	3	recurring	5	0	0.02813613533481362
Aug21	(-0.568,-0.201]	[0.0458,0.179]	[0.0458,0.402]	Fri	NA	fleeting	1713	38	10.998465383566565
Aug21	(-0.568,-0.201]	[0.0458,0.179]	[0.0458,0.402]	Fri	NA	one-day	9	0	0.05776165769301067
Aug21	(-0.568,-0.201]	[0.0458,0.179]	[0.0458,0.402]	Fri	4	fleeting	7930	152	62.730429504420655
Aug21	(-0.568,-0.201]	[0.0458,0.179]	[0.0458,0.402]	Fri	4	one-day	54	2	0.4366560931092702
Aug21	(-0.568,-0.201]	[0.0458,0.179]	[0.0458,0.402]	Fri	4	recurring	9	0	0.07412444031812027
Aug21	(-0.568,-0.201]	[0.0458,0.179]	[0.0458,0.402]	Fri	5	fleeting	1305	19	11.248702813933413
Aug21	(-0.568,-0.201]	[0.0458,0.179]	[0.0458,0.402]	Fri	5	one-day	8	0	0.06252499313239568
Aug21	(-0.568,-0.201]	[0.0458,0.179]	[0.0458,0.402]	Fri	5	recurring	5	0	0.04398077830691627
Aug21	(-0.568,-0.201]	[0.0458,0.179]	[0.0458,0.402]	Fri	6	fleeting	4925	61	40.506310438410885
Aug21	(-0.568,-0.201]	[0.0458,0.179]	[0.0458,0.402]	Fri	6	one-day	36	0	0.29496089425829297
Aug21	(-0.568,-0.201]	[0.0458,0.179]	[0.0458,0.402]	Fri	6	recurring	11	0	0.0921247450409961
Aug21	(-0.568,-0.201]	[0.0458,0.179]	[0.0458,0.402]	Fri	Wales	fleeting	1238	35	14.27229579481926
Aug21	(-0.568,-0.201]	[0.0458,0.179]	[0.0458,0.402]	Fri	Wales	one-day	6	0	0.07914517329164583
Aug21	(-0.568,-0.201]	[0.0458,0.179]	[0.0458,0.402]	Sat	London	fleeting	6265	85	36.83123666284638
Aug21	(-0.568,-0.201]	[0.0458,0.179]	[0.0458,0.402]	Sat	London	one-day	38	0	0.22694128415244452
Aug21	(-0.568,-0.201]	[0.0458,0.179]	[0.0458,0.402]	Sat	London	recurring	12	1	0.07728689987186488
Aug21	(-0.568,-0.201]	[0.0458,0.179]	[0.0458,0.402]	Sat	1	fleeting	4138	89	28.63446781875921
Aug21	(-0.568,-0.201]	[0.0458,0.179]	[0.0458,0.402]	Sat	1	one-day	19	0	0.12468576070904004
Aug21	(-0.568,-0.201]	[0.0458,0.179]	[0.0458,0.402]	Sat	1	recurring	6	0	0.05325871121983405
Aug21	(-0.568,-0.201]	[0.0458,0.179]	[0.0458,0.402]	Sat	2	fleeting	4995	91	34.72208045093444
Aug21	(-0.568,-0.201]	[0.0458,0.179]	[0.0458,0.402]	Sat	2	one-day	35	0	0.2570964576902556
Aug21	(-0.568,-0.201]	[0.0458,0.179]	[0.0458,0.402]	Sat	2	recurring	9	1	0.0637579945922715
Aug21	(-0.568,-0.201]	[0.0458,0.179]	[0.0458,0.402]	Sat	3	fleeting	5312	97	33.48555135912863
Aug21	(-0.568,-0.201]	[0.0458,0.179]	[0.0458,0.402]	Sat	3	one-day	31	0	0.1992889560440415
Aug21	(-0.568,-0.201]	[0.0458,0.179]	[0.0458,0.402]	Sat	3	recurring	10	0	0.06143373635808313
Aug21	(-0.568,-0.201]	[0.0458,0.179]	[0.0458,0.402]	Sat	NA	fleeting	2394	38	15.136696994044389
Aug21	(-0.568,-0.201]	[0.0458,0.179]	[0.0458,0.402]	Sat	NA	one-day	14	2	0.08844865890516707
Aug21	(-0.568,-0.201]	[0.0458,0.179]	[0.0458,0.402]	Sat	4	fleeting	11680	221	92.1920486258764
Aug21	(-0.568,-0.201]	[0.0458,0.179]	[0.0458,0.402]	Sat	4	one-day	70	1	0.5463804949863289
Aug21	(-0.568,-0.201]	[0.0458,0.179]	[0.0458,0.402]	Sat	4	recurring	25	1	0.20249058599103775
Aug21	(-0.568,-0.201]	[0.0458,0.179]	[0.0458,0.402]	Sat	5	fleeting	1917	23	16.646076584033615
Aug21	(-0.568,-0.201]	[0.0458,0.179]	[0.0458,0.402]	Sat	5	one-day	13	0	0.11997264797672592
Aug21	(-0.568,-0.201]	[0.0458,0.179]	[0.0458,0.402]	Sat	6	fleeting	7914	131	65.37508299898352
Aug21	(-0.568,-0.201]	[0.0458,0.179]	[0.0458,0.402]	Sat	6	one-day	51	1	0.4268543142542308
Aug21	(-0.568,-0.201]	[0.0458,0.179]	[0.0458,0.402]	Sat	6	recurring	6	0	0.04969248895600964
Aug21	(-0.568,-0.201]	[0.0458,0.179]	[0.0458,0.402]	Sat	Wales	fleeting	1979	46	22.916314402728656
Aug21	(-0.568,-0.201]	[0.0458,0.179]	[0.0458,0.402]	Sat	Wales	one-day	11	1	0.14733528726511325
Aug21	(-0.568,-0.201]	[0.0458,0.179]	[0.0458,0.402]	Sun	London	fleeting	4659	52	27.171624466885824
Aug21	(-0.568,-0.201]	[0.0458,0.179]	[0.0458,0.402]	Sun	London	one-day	24	1	0.14025661529683697
Aug21	(-0.568,-0.201]	[0.0458,0.179]	[0.0458,0.402]	Sun	London	recurring	11	0	0.06090216271109627
Aug21	(-0.568,-0.201]	[0.0458,0.179]	[0.0458,0.402]	Sun	1	fleeting	2751	103	19.343955686558225
Aug21	(-0.568,-0.201]	[0.0458,0.179]	[0.0458,0.402]	Sun	1	one-day	20	0	0.15617008277668953
Aug21	(-0.568,-0.201]	[0.0458,0.179]	[0.0458,0.402]	Sun	2	fleeting	3103	83	21.596536672342943
Aug21	(-0.568,-0.201]	[0.0458,0.179]	[0.0458,0.402]	Sun	2	one-day	21	0	0.15849616888612905
Aug21	(-0.568,-0.201]	[0.0458,0.179]	[0.0458,0.402]	Sun	2	recurring	6	0	0.04768208755269665
Aug21	(-0.568,-0.201]	[0.0458,0.179]	[0.0458,0.402]	Sun	3	fleeting	3231	56	20.301966708953636
Aug21	(-0.568,-0.201]	[0.0458,0.179]	[0.0458,0.402]	Sun	3	one-day	21	0	0.12587313503941366
Aug21	(-0.568,-0.201]	[0.0458,0.179]	[0.0458,0.402]	Sun	NA	fleeting	1777	41	11.283840849509858
Aug21	(-0.568,-0.201]	[0.0458,0.179]	[0.0458,0.402]	Sun	NA	one-day	12	1	0.08476641413030273
Aug21	(-0.568,-0.201]	[0.0458,0.179]	[0.0458,0.402]	Sun	4	fleeting	7428	154	58.31260350020257
Aug21	(-0.568,-0.201]	[0.0458,0.179]	[0.0458,0.402]	Sun	4	one-day	57	1	0.4285629181927775
Aug21	(-0.568,-0.201]	[0.0458,0.179]	[0.0458,0.402]	Sun	4	recurring	10	0	0.08248510333183923
Aug21	(-0.568,-0.201]	[0.0458,0.179]	[0.0458,0.402]	Sun	5	fleeting	1114	18	9.566370231225283
Aug21	(-0.568,-0.201]	[0.0458,0.179]	[0.0458,0.402]	Sun	5	one-day	9	1	0.07855020594483786
Aug21	(-0.568,-0.201]	[0.0458,0.179]	[0.0458,0.402]	Sun	6	fleeting	5183	97	42.421745649613165
Aug21	(-0.568,-0.201]	[0.0458,0.179]	[0.0458,0.402]	Sun	6	one-day	32	1	0.2690805458052714
Aug21	(-0.568,-0.201]	[0.0458,0.179]	[0.0458,0.402]	Sun	6	recurring	8	0	0.06126362207704727
Aug21	(-0.568,-0.201]	[0.0458,0.179]	[0.0458,0.402]	Sun	Wales	fleeting	1255	21	15.053095810071346
Aug21	(-0.568,-0.201]	[0.0458,0.179]	[0.0458,0.402]	Sun	Wales	one-day	13	1	0.13264784341583302
Aug21	(-0.568,-0.201]	[0.0458,0.179]	(0.402,0.759]	Mon	London	one-day	14	0	0.07839086496207037
Aug21	(-0.568,-0.201]	[0.0458,0.179]	(0.402,0.759]	Mon	1	one-day	7	0	0.05314663563458854
Aug21	(-0.568,-0.201]	[0.0458,0.179]	(0.402,0.759]	Mon	2	one-day	11	0	0.08049749143597584
Aug21	(-0.568,-0.201]	[0.0458,0.179]	(0.402,0.759]	Mon	2	recurring	5	0	0.04462863815672013
Aug21	(-0.568,-0.201]	[0.0458,0.179]	(0.402,0.759]	Mon	3	one-day	13	0	0.08357483456729042
Aug21	(-0.568,-0.201]	[0.0458,0.179]	(0.402,0.759]	Mon	NA	one-day	6	0	0.03660665769767668
Aug21	(-0.568,-0.201]	[0.0458,0.179]	(0.402,0.759]	Mon	4	one-day	21	0	0.1532707187406348
Aug21	(-0.568,-0.201]	[0.0458,0.179]	(0.402,0.759]	Mon	4	recurring	12	0	0.11039162645911528
Aug21	(-0.568,-0.201]	[0.0458,0.179]	(0.402,0.759]	Mon	6	one-day	20	1	0.15844136414752563
Aug21	(-0.568,-0.201]	[0.0458,0.179]	(0.402,0.759]	Mon	Wales	one-day	7	1	0.1047882962276937
Aug21	(-0.568,-0.201]	[0.0458,0.179]	(0.402,0.759]	Tue	London	one-day	9	0	0.05021192247477402
Aug21	(-0.568,-0.201]	[0.0458,0.179]	(0.402,0.759]	Tue	London	recurring	5	1	0.03031953636564688
Aug21	(-0.568,-0.201]	[0.0458,0.179]	(0.402,0.759]	Tue	1	one-day	11	0	0.07132930938696258
Aug21	(-0.568,-0.201]	[0.0458,0.179]	(0.402,0.759]	Tue	1	recurring	6	0	0.04323242344274847
Aug21	(-0.568,-0.201]	[0.0458,0.179]	(0.402,0.759]	Tue	2	one-day	13	0	0.0934579656354686
Aug21	(-0.568,-0.201]	[0.0458,0.179]	(0.402,0.759]	Tue	2	recurring	5	0	0.03287970900852777
Aug21	(-0.568,-0.201]	[0.0458,0.179]	(0.402,0.759]	Tue	3	one-day	13	0	0.07994136338585511
Aug21	(-0.568,-0.201]	[0.0458,0.179]	(0.402,0.759]	Tue	NA	one-day	7	0	0.04026293151243088
Aug21	(-0.568,-0.201]	[0.0458,0.179]	(0.402,0.759]	Tue	4	one-day	28	2	0.22372097106668457
Aug21	(-0.568,-0.201]	[0.0458,0.179]	(0.402,0.759]	Tue	4	recurring	9	0	0.08109910991415037
Aug21	(-0.568,-0.201]	[0.0458,0.179]	(0.402,0.759]	Tue	5	one-day	6	0	0.04445779931444404
Aug21	(-0.568,-0.201]	[0.0458,0.179]	(0.402,0.759]	Tue	5	recurring	5	0	0.03719786493794153
Aug21	(-0.568,-0.201]	[0.0458,0.179]	(0.402,0.759]	Tue	6	one-day	19	0	0.17182054579983064
Aug21	(-0.568,-0.201]	[0.0458,0.179]	(0.402,0.759]	Tue	6	recurring	7	0	0.05744942915859752
Aug21	(-0.568,-0.201]	[0.0458,0.179]	(0.402,0.759]	Tue	Wales	one-day	9	0	0.11808391967986964
Aug21	(-0.568,-0.201]	[0.0458,0.179]	(0.402,0.759]	Wed	London	one-day	18	0	0.1018567697517132
Aug21	(-0.568,-0.201]	[0.0458,0.179]	(0.402,0.759]	Wed	London	recurring	8	0	0.05801463506607807
Aug21	(-0.568,-0.201]	[0.0458,0.179]	(0.402,0.759]	Wed	1	one-day	11	1	0.07648576491350445
Aug21	(-0.568,-0.201]	[0.0458,0.179]	(0.402,0.759]	Wed	2	one-day	18	0	0.10357213219723573
Aug21	(-0.568,-0.201]	[0.0458,0.179]	(0.402,0.759]	Wed	2	recurring	5	1	0.02775441125664224
Aug21	(-0.568,-0.201]	[0.0458,0.179]	(0.402,0.759]	Wed	3	one-day	23	0	0.1454046752501048
Aug21	(-0.568,-0.201]	[0.0458,0.179]	(0.402,0.759]	Wed	NA	one-day	10	1	0.0653063299920924
Aug21	(-0.568,-0.201]	[0.0458,0.179]	(0.402,0.759]	Wed	4	one-day	36	1	0.2950414355500173
Aug21	(-0.568,-0.201]	[0.0458,0.179]	(0.402,0.759]	Wed	4	recurring	18	0	0.14187267417557647
Aug21	(-0.568,-0.201]	[0.0458,0.179]	(0.402,0.759]	Wed	5	one-day	7	0	0.05813041318067558
Aug21	(-0.568,-0.201]	[0.0458,0.179]	(0.402,0.759]	Wed	6	one-day	30	2	0.2576953336127563
Aug21	(-0.568,-0.201]	[0.0458,0.179]	(0.402,0.759]	Wed	6	recurring	11	0	0.09992128225569008
Aug21	(-0.568,-0.201]	[0.0458,0.179]	(0.402,0.759]	Thu	London	one-day	13	0	0.0814981278421203
Aug21	(-0.568,-0.201]	[0.0458,0.179]	(0.402,0.759]	Thu	London	recurring	5	0	0.03239506550945148
Aug21	(-0.568,-0.201]	[0.0458,0.179]	(0.402,0.759]	Thu	1	one-day	15	0	0.1001750261567812
Aug21	(-0.568,-0.201]	[0.0458,0.179]	(0.402,0.759]	Thu	2	one-day	11	2	0.069987017648248
Aug21	(-0.568,-0.201]	[0.0458,0.179]	(0.402,0.759]	Thu	2	recurring	7	0	0.04682744289422946
Aug21	(-0.568,-0.201]	[0.0458,0.179]	(0.402,0.759]	Thu	3	one-day	22	1	0.1403328509118824
Aug21	(-0.568,-0.201]	[0.0458,0.179]	(0.402,0.759]	Thu	3	recurring	5	0	0.03061375427656554
Aug21	(-0.568,-0.201]	[0.0458,0.179]	(0.402,0.759]	Thu	NA	one-day	9	2	0.05455892985132904
Aug21	(-0.568,-0.201]	[0.0458,0.179]	(0.402,0.759]	Thu	4	one-day	42	0	0.329009988019089
Aug21	(-0.568,-0.201]	[0.0458,0.179]	(0.402,0.759]	Thu	4	recurring	12	1	0.10589504390191552
Aug21	(-0.568,-0.201]	[0.0458,0.179]	(0.402,0.759]	Thu	5	one-day	8	0	0.06435454020489129
Aug21	(-0.568,-0.201]	[0.0458,0.179]	(0.402,0.759]	Thu	6	one-day	27	1	0.2364964547662478
Aug21	(-0.568,-0.201]	[0.0458,0.179]	(0.402,0.759]	Fri	London	one-day	23	1	0.13714364066358964
Aug21	(-0.568,-0.201]	[0.0458,0.179]	(0.402,0.759]	Fri	London	recurring	7	0	0.04440176471560797
Aug21	(-0.568,-0.201]	[0.0458,0.179]	(0.402,0.759]	Fri	1	one-day	13	0	0.0908117517197048
Aug21	(-0.568,-0.201]	[0.0458,0.179]	(0.402,0.759]	Fri	1	recurring	7	1	0.05128139377835206
Aug21	(-0.568,-0.201]	[0.0458,0.179]	(0.402,0.759]	Fri	2	one-day	21	1	0.1372622072311681
Aug21	(-0.568,-0.201]	[0.0458,0.179]	(0.402,0.759]	Fri	2	recurring	6	0	0.04382247572232245
Aug21	(-0.568,-0.201]	[0.0458,0.179]	(0.402,0.759]	Fri	3	one-day	12	0	0.0732317342540737
Aug21	(-0.568,-0.201]	[0.0458,0.179]	(0.402,0.759]	Fri	3	recurring	7	0	0.04671027937236216
Aug21	(-0.568,-0.201]	[0.0458,0.179]	(0.402,0.759]	Fri	NA	one-day	9	1	0.06348170696269184
Aug21	(-0.568,-0.201]	[0.0458,0.179]	(0.402,0.759]	Fri	4	one-day	49	1	0.4071847830671481
Aug21	(-0.568,-0.201]	[0.0458,0.179]	(0.402,0.759]	Fri	4	recurring	18	1	0.1589199336464121
Aug21	(-0.568,-0.201]	[0.0458,0.179]	(0.402,0.759]	Fri	5	one-day	7	0	0.05362326389338812
Aug21	(-0.568,-0.201]	[0.0458,0.179]	(0.402,0.759]	Fri	6	one-day	36	1	0.29520676035192894
Aug21	(-0.568,-0.201]	[0.0458,0.179]	(0.402,0.759]	Fri	6	recurring	15	0	0.13301441988349127
Aug21	(-0.568,-0.201]	[0.0458,0.179]	(0.402,0.759]	Fri	Wales	one-day	8	0	0.07632065610128203
Aug21	(-0.568,-0.201]	[0.0458,0.179]	(0.402,0.759]	Sat	London	one-day	42	0	0.26257766028032625
Aug21	(-0.568,-0.201]	[0.0458,0.179]	(0.402,0.759]	Sat	London	recurring	12	1	0.07145225626291418
Aug21	(-0.568,-0.201]	[0.0458,0.179]	(0.402,0.759]	Sat	1	one-day	24	2	0.17661809169513132
Aug21	(-0.568,-0.201]	[0.0458,0.179]	(0.402,0.759]	Sat	1	recurring	6	0	0.03176572417368084
Aug21	(-0.568,-0.201]	[0.0458,0.179]	(0.402,0.759]	Sat	2	one-day	24	1	0.17161308095325367
Aug21	(-0.568,-0.201]	[0.0458,0.179]	(0.402,0.759]	Sat	3	one-day	34	3	0.21775111480188936
Aug21	(-0.568,-0.201]	[0.0458,0.179]	(0.402,0.759]	Sat	NA	one-day	12	0	0.08317676513157013
Aug21	(-0.568,-0.201]	[0.0458,0.179]	(0.402,0.759]	Sat	4	one-day	60	0	0.44497593975990457
Aug21	(-0.568,-0.201]	[0.0458,0.179]	(0.402,0.759]	Sat	4	recurring	13	0	0.11719190197790395
Aug21	(-0.568,-0.201]	[0.0458,0.179]	(0.402,0.759]	Sat	5	one-day	6	0	0.04932011834854744
Aug21	(-0.568,-0.201]	[0.0458,0.179]	(0.402,0.759]	Sat	6	one-day	50	2	0.39716881559835127
Aug21	(-0.568,-0.201]	[0.0458,0.179]	(0.402,0.759]	Sat	6	recurring	6	0	0.04736582025946279
Aug21	(-0.568,-0.201]	[0.0458,0.179]	(0.402,0.759]	Sat	Wales	one-day	9	0	0.11408449834190935
Aug21	(-0.568,-0.201]	[0.0458,0.179]	(0.402,0.759]	Sun	London	one-day	28	0	0.16757807102092925
Aug21	(-0.568,-0.201]	[0.0458,0.179]	(0.402,0.759]	Sun	London	recurring	8	0	0.04783046140591351
Aug21	(-0.568,-0.201]	[0.0458,0.179]	(0.402,0.759]	Sun	1	one-day	9	0	0.07625971641930762
Aug21	(-0.568,-0.201]	[0.0458,0.179]	(0.402,0.759]	Sun	2	one-day	18	0	0.11605744386339888
Aug21	(-0.568,-0.201]	[0.0458,0.179]	(0.402,0.759]	Sun	3	one-day	19	0	0.1229610033972346
Aug21	(-0.568,-0.201]	[0.0458,0.179]	(0.402,0.759]	Sun	NA	one-day	8	0	0.05142911632183389
Aug21	(-0.568,-0.201]	[0.0458,0.179]	(0.402,0.759]	Sun	4	one-day	41	1	0.32230649515273546
Aug21	(-0.568,-0.201]	[0.0458,0.179]	(0.402,0.759]	Sun	4	recurring	7	0	0.05647046719358539
Aug21	(-0.568,-0.201]	[0.0458,0.179]	(0.402,0.759]	Sun	5	one-day	11	0	0.09146909972156114
Aug21	(-0.568,-0.201]	[0.0458,0.179]	(0.402,0.759]	Sun	6	one-day	37	1	0.3022931937869632
Aug21	(-0.568,-0.201]	[0.0458,0.179]	(0.402,0.759]	Sun	6	recurring	5	0	0.04439696114837588
Aug21	(-0.568,-0.201]	[0.0458,0.179]	(0.402,0.759]	Sun	Wales	one-day	8	0	0.09498789283493768
Aug21	(-0.568,-0.201]	(0.179,0.312]	[0.0458,0.402]	Mon	London	fleeting	843	11	4.883537458015169
Aug21	(-0.568,-0.201]	(0.179,0.312]	[0.0458,0.402]	Mon	1	fleeting	525	7	3.638855831208643
Aug21	(-0.568,-0.201]	(0.179,0.312]	[0.0458,0.402]	Mon	2	fleeting	569	10	3.8831255769423736
Aug21	(-0.568,-0.201]	(0.179,0.312]	[0.0458,0.402]	Mon	3	fleeting	716	9	4.445115155373245
Aug21	(-0.568,-0.201]	(0.179,0.312]	[0.0458,0.402]	Mon	NA	fleeting	331	2	2.0782480012442304
Aug21	(-0.568,-0.201]	(0.179,0.312]	[0.0458,0.402]	Mon	4	fleeting	1485	18	11.47507630480871
Aug21	(-0.568,-0.201]	(0.179,0.312]	[0.0458,0.402]	Mon	5	fleeting	225	5	1.9110808937225687
Aug21	(-0.568,-0.201]	(0.179,0.312]	[0.0458,0.402]	Mon	6	fleeting	947	11	7.556645195904361
Aug21	(-0.568,-0.201]	(0.179,0.312]	[0.0458,0.402]	Mon	Wales	fleeting	249	2	3.0557306089352183
Aug21	(-0.568,-0.201]	(0.179,0.312]	[0.0458,0.402]	Tue	London	fleeting	920	12	5.392885186741444
Aug21	(-0.568,-0.201]	(0.179,0.312]	[0.0458,0.402]	Tue	1	fleeting	615	11	4.291729101813573
Aug21	(-0.568,-0.201]	(0.179,0.312]	[0.0458,0.402]	Tue	2	fleeting	707	7	4.879764155992468
Aug21	(-0.568,-0.201]	(0.179,0.312]	[0.0458,0.402]	Tue	3	fleeting	736	7	4.543355238911511
Aug21	(-0.568,-0.201]	(0.179,0.312]	[0.0458,0.402]	Tue	NA	fleeting	358	1	2.2649349191084545
Aug21	(-0.568,-0.201]	(0.179,0.312]	[0.0458,0.402]	Tue	4	fleeting	1625	23	12.80106344869552
Aug21	(-0.568,-0.201]	(0.179,0.312]	[0.0458,0.402]	Tue	5	fleeting	229	4	1.927487383356512
Aug21	(-0.568,-0.201]	(0.179,0.312]	[0.0458,0.402]	Tue	6	fleeting	1017	8	8.215214466537207
Aug21	(-0.568,-0.201]	(0.179,0.312]	[0.0458,0.402]	Tue	Wales	fleeting	276	5	3.2160574970607714
Aug21	(-0.568,-0.201]	(0.179,0.312]	[0.0458,0.402]	Wed	London	fleeting	996	7	5.878018529168472
Aug21	(-0.568,-0.201]	(0.179,0.312]	[0.0458,0.402]	Wed	1	fleeting	671	7	4.631972264566396
Aug21	(-0.568,-0.201]	(0.179,0.312]	[0.0458,0.402]	Wed	2	fleeting	731	10	4.972372825221106
Aug21	(-0.568,-0.201]	(0.179,0.312]	[0.0458,0.402]	Wed	3	fleeting	768	10	4.770249307028669
Aug21	(-0.568,-0.201]	(0.179,0.312]	[0.0458,0.402]	Wed	NA	fleeting	402	3	2.5508370521580357
Aug21	(-0.568,-0.201]	(0.179,0.312]	[0.0458,0.402]	Wed	4	fleeting	1626	25	12.549906874247927
Aug21	(-0.568,-0.201]	(0.179,0.312]	[0.0458,0.402]	Wed	5	fleeting	250	3	2.164754887300089
Aug21	(-0.568,-0.201]	(0.179,0.312]	[0.0458,0.402]	Wed	6	fleeting	1099	20	8.86082671804947
Aug21	(-0.568,-0.201]	(0.179,0.312]	[0.0458,0.402]	Wed	Wales	fleeting	275	10	3.125866901718907
Aug21	(-0.568,-0.201]	(0.179,0.312]	[0.0458,0.402]	Thu	London	fleeting	1065	11	6.3046179699778655
Aug21	(-0.568,-0.201]	(0.179,0.312]	[0.0458,0.402]	Thu	1	fleeting	650	15	4.414964800096917
Aug21	(-0.568,-0.201]	(0.179,0.312]	[0.0458,0.402]	Thu	2	fleeting	843	11	5.8120932751595165
Aug21	(-0.568,-0.201]	(0.179,0.312]	[0.0458,0.402]	Thu	3	fleeting	815	5	5.041392604480723
Aug21	(-0.568,-0.201]	(0.179,0.312]	[0.0458,0.402]	Thu	NA	fleeting	392	5	2.4606799649424675
Aug21	(-0.568,-0.201]	(0.179,0.312]	[0.0458,0.402]	Thu	4	fleeting	1761	26	13.67575999711093
Aug21	(-0.568,-0.201]	(0.179,0.312]	[0.0458,0.402]	Thu	5	fleeting	271	2	2.3344238650712708
Aug21	(-0.568,-0.201]	(0.179,0.312]	[0.0458,0.402]	Thu	6	fleeting	1053	11	8.466959351269566
Aug21	(-0.568,-0.201]	(0.179,0.312]	[0.0458,0.402]	Thu	Wales	fleeting	298	3	3.473926530449273
Aug21	(-0.568,-0.201]	(0.179,0.312]	[0.0458,0.402]	Fri	London	fleeting	1182	19	7.027742137455346
Aug21	(-0.568,-0.201]	(0.179,0.312]	[0.0458,0.402]	Fri	1	fleeting	735	19	5.10131313473291
Aug21	(-0.568,-0.201]	(0.179,0.312]	[0.0458,0.402]	Fri	2	fleeting	854	18	5.900277920413422
Aug21	(-0.568,-0.201]	(0.179,0.312]	[0.0458,0.402]	Fri	3	fleeting	984	16	6.1703765119021545
Aug21	(-0.568,-0.201]	(0.179,0.312]	[0.0458,0.402]	Fri	NA	fleeting	438	6	2.8094475878061207
Aug21	(-0.568,-0.201]	(0.179,0.312]	[0.0458,0.402]	Fri	4	fleeting	2138	36	16.65573215461827
Aug21	(-0.568,-0.201]	(0.179,0.312]	[0.0458,0.402]	Fri	5	fleeting	320	7	2.720064762014609
Aug21	(-0.568,-0.201]	(0.179,0.312]	[0.0458,0.402]	Fri	6	fleeting	1313	13	10.719419932093594
Aug21	(-0.568,-0.201]	(0.179,0.312]	[0.0458,0.402]	Fri	Wales	fleeting	308	6	3.474843800381105
Aug21	(-0.568,-0.201]	(0.179,0.312]	[0.0458,0.402]	Sat	London	fleeting	1554	16	9.13857877274645
Aug21	(-0.568,-0.201]	(0.179,0.312]	[0.0458,0.402]	Sat	1	fleeting	961	20	6.746378606067977
Aug21	(-0.568,-0.201]	(0.179,0.312]	[0.0458,0.402]	Sat	2	fleeting	1221	26	8.506549412540092
Aug21	(-0.568,-0.201]	(0.179,0.312]	[0.0458,0.402]	Sat	3	fleeting	1230	25	7.6944860635269405
Aug21	(-0.568,-0.201]	(0.179,0.312]	[0.0458,0.402]	Sat	NA	fleeting	612	9	3.9110166042041783
Aug21	(-0.568,-0.201]	(0.179,0.312]	[0.0458,0.402]	Sat	4	fleeting	2857	52	22.39907988342011
Aug21	(-0.568,-0.201]	(0.179,0.312]	[0.0458,0.402]	Sat	5	fleeting	458	7	3.9838172964841343
Aug21	(-0.568,-0.201]	(0.179,0.312]	[0.0458,0.402]	Sat	6	fleeting	1942	39	16.006639810429533
Aug21	(-0.568,-0.201]	(0.179,0.312]	[0.0458,0.402]	Sat	Wales	fleeting	454	12	5.436367573651203
Aug21	(-0.568,-0.201]	(0.179,0.312]	[0.0458,0.402]	Sun	London	fleeting	1309	23	7.677221432374587
Aug21	(-0.568,-0.201]	(0.179,0.312]	[0.0458,0.402]	Sun	1	fleeting	748	30	5.304880762407659
Aug21	(-0.568,-0.201]	(0.179,0.312]	[0.0458,0.402]	Sun	2	fleeting	783	23	5.435509395082202
Aug21	(-0.568,-0.201]	(0.179,0.312]	[0.0458,0.402]	Sun	3	fleeting	812	18	5.118799854532659
Aug21	(-0.568,-0.201]	(0.179,0.312]	[0.0458,0.402]	Sun	NA	fleeting	450	16	2.8220606250813383
Aug21	(-0.568,-0.201]	(0.179,0.312]	[0.0458,0.402]	Sun	4	fleeting	1794	31	13.950598428207746
Aug21	(-0.568,-0.201]	(0.179,0.312]	[0.0458,0.402]	Sun	5	fleeting	334	5	2.8872188583713982
Aug21	(-0.568,-0.201]	(0.179,0.312]	[0.0458,0.402]	Sun	6	fleeting	1332	23	10.993729515290289
Aug21	(-0.568,-0.201]	(0.179,0.312]	[0.0458,0.402]	Sun	Wales	fleeting	361	13	4.279443024502406
Aug21	(-0.568,-0.201]	(0.179,0.312]	(0.402,0.759]	Mon	London	one-day	12	0	0.06900115457847833
Aug21	(-0.568,-0.201]	(0.179,0.312]	(0.402,0.759]	Mon	London	recurring	16	0	0.09130653434237011
Aug21	(-0.568,-0.201]	(0.179,0.312]	(0.402,0.759]	Mon	1	one-day	15	0	0.11238637289493358
Aug21	(-0.568,-0.201]	(0.179,0.312]	(0.402,0.759]	Mon	1	recurring	5	1	0.03719140574275781
Aug21	(-0.568,-0.201]	(0.179,0.312]	(0.402,0.759]	Mon	2	one-day	21	0	0.14929114393216314
Aug21	(-0.568,-0.201]	(0.179,0.312]	(0.402,0.759]	Mon	2	recurring	8	0	0.05205456145720333
Aug21	(-0.568,-0.201]	(0.179,0.312]	(0.402,0.759]	Mon	3	one-day	12	0	0.0731440960659211
Aug21	(-0.568,-0.201]	(0.179,0.312]	(0.402,0.759]	Mon	3	recurring	7	0	0.03951540878884951
Aug21	(-0.568,-0.201]	(0.179,0.312]	(0.402,0.759]	Mon	NA	one-day	7	0	0.05417843247373066
Aug21	(-0.568,-0.201]	(0.179,0.312]	(0.402,0.759]	Mon	4	one-day	54	1	0.43266604479510606
Aug21	(-0.568,-0.201]	(0.179,0.312]	(0.402,0.759]	Mon	4	recurring	26	0	0.21593815378780368
Aug21	(-0.568,-0.201]	(0.179,0.312]	(0.402,0.759]	Mon	5	one-day	9	1	0.07720594778926115
Aug21	(-0.568,-0.201]	(0.179,0.312]	(0.402,0.759]	Mon	6	one-day	28	2	0.22784285172169697
Aug21	(-0.568,-0.201]	(0.179,0.312]	(0.402,0.759]	Mon	6	recurring	8	0	0.06978956879115839
Aug21	(-0.568,-0.201]	(0.179,0.312]	(0.402,0.759]	Mon	Wales	one-day	7	0	0.08855507930132878
Aug21	(-0.568,-0.201]	(0.179,0.312]	(0.402,0.759]	Tue	London	one-day	17	0	0.10055804815730374
Aug21	(-0.568,-0.201]	(0.179,0.312]	(0.402,0.759]	Tue	London	recurring	11	0	0.06639947722775841
Aug21	(-0.568,-0.201]	(0.179,0.312]	(0.402,0.759]	Tue	1	one-day	19	0	0.1398091571258504
Aug21	(-0.568,-0.201]	(0.179,0.312]	(0.402,0.759]	Tue	2	one-day	10	0	0.06960760053877446
Aug21	(-0.568,-0.201]	(0.179,0.312]	(0.402,0.759]	Tue	2	recurring	7	0	0.04797852407791736
Aug21	(-0.568,-0.201]	(0.179,0.312]	(0.402,0.759]	Tue	3	one-day	24	0	0.15744002262113388
Aug21	(-0.568,-0.201]	(0.179,0.312]	(0.402,0.759]	Tue	3	recurring	7	0	0.0415519916476067
Aug21	(-0.568,-0.201]	(0.179,0.312]	(0.402,0.759]	Tue	NA	one-day	15	0	0.0984020929034437
Aug21	(-0.568,-0.201]	(0.179,0.312]	(0.402,0.759]	Tue	NA	recurring	6	0	0.03830007916707634
Aug21	(-0.568,-0.201]	(0.179,0.312]	(0.402,0.759]	Tue	4	one-day	56	1	0.4635075408182735
Aug21	(-0.568,-0.201]	(0.179,0.312]	(0.402,0.759]	Tue	4	recurring	16	0	0.13367809880301973
Aug21	(-0.568,-0.201]	(0.179,0.312]	(0.402,0.759]	Tue	6	one-day	28	1	0.23468108383182795
Aug21	(-0.568,-0.201]	(0.179,0.312]	(0.402,0.759]	Tue	6	recurring	13	0	0.11723294247660888
Aug21	(-0.568,-0.201]	(0.179,0.312]	(0.402,0.759]	Wed	London	one-day	18	0	0.11556426435403676
Aug21	(-0.568,-0.201]	(0.179,0.312]	(0.402,0.759]	Wed	London	recurring	18	1	0.1110324837971427
Aug21	(-0.568,-0.201]	(0.179,0.312]	(0.402,0.759]	Wed	1	one-day	13	0	0.0889245032561129
Aug21	(-0.568,-0.201]	(0.179,0.312]	(0.402,0.759]	Wed	2	one-day	14	1	0.0937142010570836
Aug21	(-0.568,-0.201]	(0.179,0.312]	(0.402,0.759]	Wed	3	one-day	21	1	0.1352483806759298
Aug21	(-0.568,-0.201]	(0.179,0.312]	(0.402,0.759]	Wed	3	recurring	6	2	0.0394122209787372
Aug21	(-0.568,-0.201]	(0.179,0.312]	(0.402,0.759]	Wed	NA	one-day	11	0	0.07361673206526398
Aug21	(-0.568,-0.201]	(0.179,0.312]	(0.402,0.759]	Wed	4	one-day	50	0	0.3872506760957031
Aug21	(-0.568,-0.201]	(0.179,0.312]	(0.402,0.759]	Wed	4	recurring	24	1	0.19756031214379455
Aug21	(-0.568,-0.201]	(0.179,0.312]	(0.402,0.759]	Wed	6	one-day	36	0	0.28243559800338025
Aug21	(-0.568,-0.201]	(0.179,0.312]	(0.402,0.759]	Wed	6	recurring	6	0	0.05206953774004053
Aug21	(-0.568,-0.201]	(0.179,0.312]	(0.402,0.759]	Wed	Wales	one-day	10	0	0.11996769100946768
Aug21	(-0.568,-0.201]	(0.179,0.312]	(0.402,0.759]	Thu	London	one-day	25	0	0.15428803747741693
Aug21	(-0.568,-0.201]	(0.179,0.312]	(0.402,0.759]	Thu	London	recurring	14	0	0.09078534336448851
Aug21	(-0.568,-0.201]	(0.179,0.312]	(0.402,0.759]	Thu	1	one-day	20	1	0.14693217389074564
Aug21	(-0.568,-0.201]	(0.179,0.312]	(0.402,0.759]	Thu	2	one-day	33	0	0.22562270710998267
Aug21	(-0.568,-0.201]	(0.179,0.312]	(0.402,0.759]	Thu	3	one-day	23	0	0.14287666057995108
Aug21	(-0.568,-0.201]	(0.179,0.312]	(0.402,0.759]	Thu	3	recurring	5	0	0.03387080684640753
Aug21	(-0.568,-0.201]	(0.179,0.312]	(0.402,0.759]	Thu	NA	one-day	12	1	0.08758894088219538
Aug21	(-0.568,-0.201]	(0.179,0.312]	(0.402,0.759]	Thu	4	one-day	58	1	0.44958154122729854
Aug21	(-0.568,-0.201]	(0.179,0.312]	(0.402,0.759]	Thu	4	recurring	12	0	0.109005268071642
Aug21	(-0.568,-0.201]	(0.179,0.312]	(0.402,0.759]	Thu	5	one-day	10	0	0.08438379249963479
Aug21	(-0.568,-0.201]	(0.179,0.312]	(0.402,0.759]	Thu	6	one-day	38	2	0.2983234445300813
Aug21	(-0.568,-0.201]	(0.179,0.312]	(0.402,0.759]	Thu	6	recurring	7	0	0.05251948714116516
Aug21	(-0.568,-0.201]	(0.179,0.312]	(0.402,0.759]	Fri	London	one-day	23	0	0.13334734407378424
Aug21	(-0.568,-0.201]	(0.179,0.312]	(0.402,0.759]	Fri	London	recurring	8	0	0.05004815868445733
Aug21	(-0.568,-0.201]	(0.179,0.312]	(0.402,0.759]	Fri	1	one-day	22	0	0.15703120825260053
Aug21	(-0.568,-0.201]	(0.179,0.312]	(0.402,0.759]	Fri	1	recurring	5	0	0.02858895684406059
Aug21	(-0.568,-0.201]	(0.179,0.312]	(0.402,0.759]	Fri	2	one-day	19	0	0.1287080441859738
Aug21	(-0.568,-0.201]	(0.179,0.312]	(0.402,0.759]	Fri	2	recurring	10	1	0.06618991150836173
Aug21	(-0.568,-0.201]	(0.179,0.312]	(0.402,0.759]	Fri	3	one-day	37	1	0.2413989757471676
Aug21	(-0.568,-0.201]	(0.179,0.312]	(0.402,0.759]	Fri	3	recurring	10	0	0.06518508003019352
Aug21	(-0.568,-0.201]	(0.179,0.312]	(0.402,0.759]	Fri	NA	one-day	14	0	0.08976301163156597
Aug21	(-0.568,-0.201]	(0.179,0.312]	(0.402,0.759]	Fri	4	one-day	55	3	0.4405185884224944
Aug21	(-0.568,-0.201]	(0.179,0.312]	(0.402,0.759]	Fri	4	recurring	22	0	0.17392154667298498
Aug21	(-0.568,-0.201]	(0.179,0.312]	(0.402,0.759]	Fri	5	one-day	15	0	0.13039952920184006
Aug21	(-0.568,-0.201]	(0.179,0.312]	(0.402,0.759]	Fri	6	one-day	38	2	0.29996390705323417
Aug21	(-0.568,-0.201]	(0.179,0.312]	(0.402,0.759]	Fri	6	recurring	6	0	0.04183044998806684
Aug21	(-0.568,-0.201]	(0.179,0.312]	(0.402,0.759]	Fri	Wales	one-day	8	2	0.07475987158397457
Aug21	(-0.568,-0.201]	(0.179,0.312]	(0.402,0.759]	Sat	London	one-day	44	2	0.2579479826495731
Aug21	(-0.568,-0.201]	(0.179,0.312]	(0.402,0.759]	Sat	London	recurring	16	0	0.09928694044310173
Aug21	(-0.568,-0.201]	(0.179,0.312]	(0.402,0.759]	Sat	1	one-day	28	1	0.21683747802420172
Aug21	(-0.568,-0.201]	(0.179,0.312]	(0.402,0.759]	Sat	1	recurring	10	0	0.06747444563199279
Aug21	(-0.568,-0.201]	(0.179,0.312]	(0.402,0.759]	Sat	2	one-day	36	4	0.2590769512721627
Aug21	(-0.568,-0.201]	(0.179,0.312]	(0.402,0.759]	Sat	2	recurring	5	0	0.03280599966767528
Aug21	(-0.568,-0.201]	(0.179,0.312]	(0.402,0.759]	Sat	3	one-day	36	0	0.22439494254676084
Aug21	(-0.568,-0.201]	(0.179,0.312]	(0.402,0.759]	Sat	3	recurring	6	0	0.0377067069702145
Aug21	(-0.568,-0.201]	(0.179,0.312]	(0.402,0.759]	Sat	NA	one-day	16	1	0.10243997539917792
Aug21	(-0.568,-0.201]	(0.179,0.312]	(0.402,0.759]	Sat	4	one-day	78	3	0.5724384156984285
Aug21	(-0.568,-0.201]	(0.179,0.312]	(0.402,0.759]	Sat	4	recurring	26	0	0.24548933451803967
Aug21	(-0.568,-0.201]	(0.179,0.312]	(0.402,0.759]	Sat	5	one-day	11	0	0.09804820325319508
Aug21	(-0.568,-0.201]	(0.179,0.312]	(0.402,0.759]	Sat	6	one-day	65	1	0.5462812182328534
Aug21	(-0.568,-0.201]	(0.179,0.312]	(0.402,0.759]	Sat	6	recurring	11	0	0.09160847858105448
Aug21	(-0.568,-0.201]	(0.179,0.312]	(0.402,0.759]	Sat	Wales	one-day	16	0	0.17973554368057654
Aug21	(-0.568,-0.201]	(0.179,0.312]	(0.402,0.759]	Sat	Wales	recurring	7	1	0.07989314549413917
Aug21	(-0.568,-0.201]	(0.179,0.312]	(0.402,0.759]	Sun	London	one-day	34	0	0.20153230338325168
Aug21	(-0.568,-0.201]	(0.179,0.312]	(0.402,0.759]	Sun	London	recurring	6	1	0.03752000297538649
Aug21	(-0.568,-0.201]	(0.179,0.312]	(0.402,0.759]	Sun	1	one-day	24	0	0.17505746776969255
Aug21	(-0.568,-0.201]	(0.179,0.312]	(0.402,0.759]	Sun	1	recurring	5	0	0.03733210733712122
Aug21	(-0.568,-0.201]	(0.179,0.312]	(0.402,0.759]	Sun	2	one-day	14	0	0.10012401127251402
Aug21	(-0.568,-0.201]	(0.179,0.312]	(0.402,0.759]	Sun	3	one-day	25	0	0.1520695067094442
Aug21	(-0.568,-0.201]	(0.179,0.312]	(0.402,0.759]	Sun	NA	one-day	11	0	0.06876375326498696
Aug21	(-0.568,-0.201]	(0.179,0.312]	(0.402,0.759]	Sun	4	one-day	68	2	0.5234625517710231
Aug21	(-0.568,-0.201]	(0.179,0.312]	(0.402,0.759]	Sun	4	recurring	10	0	0.08391519373676126
Aug21	(-0.568,-0.201]	(0.179,0.312]	(0.402,0.759]	Sun	5	one-day	9	0	0.0744906359316696
Aug21	(-0.568,-0.201]	(0.179,0.312]	(0.402,0.759]	Sun	6	one-day	47	0	0.3942396697018925
Aug21	(-0.568,-0.201]	(0.179,0.312]	(0.402,0.759]	Sun	6	recurring	5	0	0.04254459385769083
Aug21	(-0.568,-0.201]	(0.179,0.312]	(0.402,0.759]	Sun	Wales	one-day	13	0	0.1611133268649605
Aug21	(-0.568,-0.201]	(0.312,0.446]	[0.0458,0.402]	Mon	London	fleeting	248	1	1.47840874703374
Aug21	(-0.568,-0.201]	(0.312,0.446]	[0.0458,0.402]	Mon	1	fleeting	130	0	0.9512891704463892
Aug21	(-0.568,-0.201]	(0.312,0.446]	[0.0458,0.402]	Mon	2	fleeting	170	2	1.198267380301374
Aug21	(-0.568,-0.201]	(0.312,0.446]	[0.0458,0.402]	Mon	3	fleeting	163	2	1.0167191781232554
Aug21	(-0.568,-0.201]	(0.312,0.446]	[0.0458,0.402]	Mon	NA	fleeting	75	0	0.4719791903223888
Aug21	(-0.568,-0.201]	(0.312,0.446]	[0.0458,0.402]	Mon	4	fleeting	392	4	3.000836260479421
Aug21	(-0.568,-0.201]	(0.312,0.446]	[0.0458,0.402]	Mon	5	fleeting	63	0	0.5304792240585653
Aug21	(-0.568,-0.201]	(0.312,0.446]	[0.0458,0.402]	Mon	6	fleeting	243	1	1.986607115808917
Aug21	(-0.568,-0.201]	(0.312,0.446]	[0.0458,0.402]	Mon	Wales	fleeting	67	1	0.7936569555280151
Aug21	(-0.568,-0.201]	(0.312,0.446]	[0.0458,0.402]	Tue	London	fleeting	283	2	1.6761204070322338
Aug21	(-0.568,-0.201]	(0.312,0.446]	[0.0458,0.402]	Tue	1	fleeting	142	2	0.9907238874142018
Aug21	(-0.568,-0.201]	(0.312,0.446]	[0.0458,0.402]	Tue	2	fleeting	156	4	1.054133744718063
Aug21	(-0.568,-0.201]	(0.312,0.446]	[0.0458,0.402]	Tue	3	fleeting	190	3	1.2022586916201372
Aug21	(-0.568,-0.201]	(0.312,0.446]	[0.0458,0.402]	Tue	NA	fleeting	88	3	0.5640011207960254
Aug21	(-0.568,-0.201]	(0.312,0.446]	[0.0458,0.402]	Tue	4	fleeting	409	2	3.166703189498506
Aug21	(-0.568,-0.201]	(0.312,0.446]	[0.0458,0.402]	Tue	5	fleeting	63	0	0.5276594209773642
Aug21	(-0.568,-0.201]	(0.312,0.446]	[0.0458,0.402]	Tue	6	fleeting	274	3	2.212529370018143
Aug21	(-0.568,-0.201]	(0.312,0.446]	[0.0458,0.402]	Tue	Wales	fleeting	63	2	0.7216329468662238
Aug21	(-0.568,-0.201]	(0.312,0.446]	[0.0458,0.402]	Wed	London	fleeting	252	4	1.474628890394717
Aug21	(-0.568,-0.201]	(0.312,0.446]	[0.0458,0.402]	Wed	1	fleeting	152	2	1.084706854244497
Aug21	(-0.568,-0.201]	(0.312,0.446]	[0.0458,0.402]	Wed	2	fleeting	195	6	1.3457258082341703
Aug21	(-0.568,-0.201]	(0.312,0.446]	[0.0458,0.402]	Wed	3	fleeting	214	2	1.3200390929189552
Aug21	(-0.568,-0.201]	(0.312,0.446]	[0.0458,0.402]	Wed	NA	fleeting	105	2	0.6626708584812179
Aug21	(-0.568,-0.201]	(0.312,0.446]	[0.0458,0.402]	Wed	4	fleeting	400	2	3.0703841783487142
Aug21	(-0.568,-0.201]	(0.312,0.446]	[0.0458,0.402]	Wed	5	fleeting	59	3	0.512665083193217
Aug21	(-0.568,-0.201]	(0.312,0.446]	[0.0458,0.402]	Wed	6	fleeting	275	3	2.256052063458129
Aug21	(-0.568,-0.201]	(0.312,0.446]	[0.0458,0.402]	Wed	Wales	fleeting	69	1	0.8007161787722529
Aug21	(-0.568,-0.201]	(0.312,0.446]	[0.0458,0.402]	Thu	London	fleeting	320	2	1.856449907490182
Aug21	(-0.568,-0.201]	(0.312,0.446]	[0.0458,0.402]	Thu	1	fleeting	153	3	1.0310220415471374
Aug21	(-0.568,-0.201]	(0.312,0.446]	[0.0458,0.402]	Thu	2	fleeting	173	3	1.1535556266719826
Aug21	(-0.568,-0.201]	(0.312,0.446]	[0.0458,0.402]	Thu	3	fleeting	242	4	1.4964646899842942
Aug21	(-0.568,-0.201]	(0.312,0.446]	[0.0458,0.402]	Thu	NA	fleeting	98	0	0.6130704902286038
Aug21	(-0.568,-0.201]	(0.312,0.446]	[0.0458,0.402]	Thu	4	fleeting	472	2	3.5920806446123597
Aug21	(-0.568,-0.201]	(0.312,0.446]	[0.0458,0.402]	Thu	5	fleeting	64	0	0.5263971184566626
Aug21	(-0.568,-0.201]	(0.312,0.446]	[0.0458,0.402]	Thu	6	fleeting	278	4	2.234917160087888
Aug21	(-0.568,-0.201]	(0.312,0.446]	[0.0458,0.402]	Thu	Wales	fleeting	57	1	0.67294024328076
Aug21	(-0.568,-0.201]	(0.312,0.446]	[0.0458,0.402]	Fri	London	fleeting	269	4	1.615948135092235
Aug21	(-0.568,-0.201]	(0.312,0.446]	[0.0458,0.402]	Fri	1	fleeting	172	7	1.26663141927068
Aug21	(-0.568,-0.201]	(0.312,0.446]	[0.0458,0.402]	Fri	2	fleeting	207	2	1.3798713881530933
Aug21	(-0.568,-0.201]	(0.312,0.446]	[0.0458,0.402]	Fri	3	fleeting	250	7	1.5587004261680963
Aug21	(-0.568,-0.201]	(0.312,0.446]	[0.0458,0.402]	Fri	NA	fleeting	95	4	0.5743135380882401
Aug21	(-0.568,-0.201]	(0.312,0.446]	[0.0458,0.402]	Fri	4	fleeting	528	2	4.210033624574679
Aug21	(-0.568,-0.201]	(0.312,0.446]	[0.0458,0.402]	Fri	5	fleeting	61	0	0.5235357127879792
Aug21	(-0.568,-0.201]	(0.312,0.446]	[0.0458,0.402]	Fri	6	fleeting	341	5	2.732636033800646
Aug21	(-0.568,-0.201]	(0.312,0.446]	[0.0458,0.402]	Fri	Wales	fleeting	66	4	0.8440580777529209
Aug21	(-0.568,-0.201]	(0.312,0.446]	[0.0458,0.402]	Sat	London	fleeting	403	4	2.3532395325895705
Aug21	(-0.568,-0.201]	(0.312,0.446]	[0.0458,0.402]	Sat	1	fleeting	246	7	1.6498056255170137
Aug21	(-0.568,-0.201]	(0.312,0.446]	[0.0458,0.402]	Sat	2	fleeting	260	11	1.7698267489762514
Aug21	(-0.568,-0.201]	(0.312,0.446]	[0.0458,0.402]	Sat	3	fleeting	267	3	1.681862719158194
Aug21	(-0.568,-0.201]	(0.312,0.446]	[0.0458,0.402]	Sat	NA	fleeting	143	2	0.8911435444386396
Aug21	(-0.568,-0.201]	(0.312,0.446]	[0.0458,0.402]	Sat	4	fleeting	578	9	4.5242878455639195
Aug21	(-0.568,-0.201]	(0.312,0.446]	[0.0458,0.402]	Sat	5	fleeting	100	1	0.8725919628701296
Aug21	(-0.568,-0.201]	(0.312,0.446]	[0.0458,0.402]	Sat	6	fleeting	400	9	3.2664620167163942
Aug21	(-0.568,-0.201]	(0.312,0.446]	[0.0458,0.402]	Sat	Wales	fleeting	102	1	1.1714506449356288
Aug21	(-0.568,-0.201]	(0.312,0.446]	[0.0458,0.402]	Sun	London	fleeting	328	2	1.9050133599138173
Aug21	(-0.568,-0.201]	(0.312,0.446]	[0.0458,0.402]	Sun	1	fleeting	169	6	1.2259835211795225
Aug21	(-0.568,-0.201]	(0.312,0.446]	[0.0458,0.402]	Sun	2	fleeting	164	3	1.1418182971178892
Aug21	(-0.568,-0.201]	(0.312,0.446]	[0.0458,0.402]	Sun	3	fleeting	199	4	1.2446023548751517
Aug21	(-0.568,-0.201]	(0.312,0.446]	[0.0458,0.402]	Sun	NA	fleeting	97	2	0.6426066412405942
Aug21	(-0.568,-0.201]	(0.312,0.446]	[0.0458,0.402]	Sun	4	fleeting	420	12	3.2157838199041215
Aug21	(-0.568,-0.201]	(0.312,0.446]	[0.0458,0.402]	Sun	5	fleeting	78	2	0.6592381693667947
Aug21	(-0.568,-0.201]	(0.312,0.446]	[0.0458,0.402]	Sun	6	fleeting	285	2	2.3546193070383303
Aug21	(-0.568,-0.201]	(0.312,0.446]	[0.0458,0.402]	Sun	Wales	fleeting	70	2	0.7741019201436907
Aug21	(-0.568,-0.201]	(0.312,0.446]	(0.402,0.759]	Mon	London	fleeting	63	1	0.35740152038149753
Aug21	(-0.568,-0.201]	(0.312,0.446]	(0.402,0.759]	Mon	London	one-day	7	0	0.04023223002502729
Aug21	(-0.568,-0.201]	(0.312,0.446]	(0.402,0.759]	Mon	1	fleeting	42	1	0.3131816759876396
Aug21	(-0.568,-0.201]	(0.312,0.446]	(0.402,0.759]	Mon	1	one-day	6	0	0.03044211072265101
Aug21	(-0.568,-0.201]	(0.312,0.446]	(0.402,0.759]	Mon	2	fleeting	37	3	0.2673573166743296
Aug21	(-0.568,-0.201]	(0.312,0.446]	(0.402,0.759]	Mon	2	one-day	9	0	0.05847256682285551
Aug21	(-0.568,-0.201]	(0.312,0.446]	(0.402,0.759]	Mon	3	fleeting	45	0	0.2882654657485575
Aug21	(-0.568,-0.201]	(0.312,0.446]	(0.402,0.759]	Mon	3	one-day	10	0	0.06091830526245156
Aug21	(-0.568,-0.201]	(0.312,0.446]	(0.402,0.759]	Mon	NA	fleeting	21	0	0.13423689215803103
Aug21	(-0.568,-0.201]	(0.312,0.446]	(0.402,0.759]	Mon	4	fleeting	91	0	0.739091576829631
Aug21	(-0.568,-0.201]	(0.312,0.446]	(0.402,0.759]	Mon	4	one-day	18	1	0.16108218686666642
Aug21	(-0.568,-0.201]	(0.312,0.446]	(0.402,0.759]	Mon	4	recurring	9	0	0.06651041923356915
Aug21	(-0.568,-0.201]	(0.312,0.446]	(0.402,0.759]	Mon	5	fleeting	15	0	0.13166110657119812
Aug21	(-0.568,-0.201]	(0.312,0.446]	(0.402,0.759]	Mon	5	one-day	7	0	0.0642962133706021
Aug21	(-0.568,-0.201]	(0.312,0.446]	(0.402,0.759]	Mon	6	fleeting	78	3	0.6448287996946817
Aug21	(-0.568,-0.201]	(0.312,0.446]	(0.402,0.759]	Mon	6	one-day	10	0	0.06937860675844043
Aug21	(-0.568,-0.201]	(0.312,0.446]	(0.402,0.759]	Mon	6	recurring	5	0	0.03468883527024613
Aug21	(-0.568,-0.201]	(0.312,0.446]	(0.402,0.759]	Mon	Wales	fleeting	18	0	0.20354048220923585
Aug21	(-0.568,-0.201]	(0.312,0.446]	(0.402,0.759]	Tue	London	fleeting	82	0	0.47451901487655335
Aug21	(-0.568,-0.201]	(0.312,0.446]	(0.402,0.759]	Tue	London	one-day	6	0	0.03843778674081077
Aug21	(-0.568,-0.201]	(0.312,0.446]	(0.402,0.759]	Tue	1	fleeting	44	0	0.29072703500455244
Aug21	(-0.568,-0.201]	(0.312,0.446]	(0.402,0.759]	Tue	2	fleeting	50	0	0.33663022844565405
Aug21	(-0.568,-0.201]	(0.312,0.446]	(0.402,0.759]	Tue	2	one-day	5	0	0.0277292647159284
Aug21	(-0.568,-0.201]	(0.312,0.446]	(0.402,0.759]	Tue	3	fleeting	61	0	0.36886679884029394
Aug21	(-0.568,-0.201]	(0.312,0.446]	(0.402,0.759]	Tue	3	one-day	12	0	0.07507379899576472
Aug21	(-0.568,-0.201]	(0.312,0.446]	(0.402,0.759]	Tue	NA	fleeting	22	0	0.13284189232926924
Aug21	(-0.568,-0.201]	(0.312,0.446]	(0.402,0.759]	Tue	4	fleeting	96	1	0.7591014852599984
Aug21	(-0.568,-0.201]	(0.312,0.446]	(0.402,0.759]	Tue	4	one-day	11	0	0.09872478479029134
Aug21	(-0.568,-0.201]	(0.312,0.446]	(0.402,0.759]	Tue	5	fleeting	23	0	0.20152879510625532
Aug21	(-0.568,-0.201]	(0.312,0.446]	(0.402,0.759]	Tue	6	fleeting	75	1	0.5737597809397997
Aug21	(-0.568,-0.201]	(0.312,0.446]	(0.402,0.759]	Tue	6	one-day	7	0	0.06160678778737327
Aug21	(-0.568,-0.201]	(0.312,0.446]	(0.402,0.759]	Tue	6	recurring	6	0	0.0472150496783984
Aug21	(-0.568,-0.201]	(0.312,0.446]	(0.402,0.759]	Tue	Wales	fleeting	18	2	0.18270152318097857
Aug21	(-0.568,-0.201]	(0.312,0.446]	(0.402,0.759]	Wed	London	fleeting	80	1	0.46850292951456274
Aug21	(-0.568,-0.201]	(0.312,0.446]	(0.402,0.759]	Wed	London	one-day	7	0	0.04418472993181477
Aug21	(-0.568,-0.201]	(0.312,0.446]	(0.402,0.759]	Wed	1	fleeting	40	1	0.2794415737217101
Aug21	(-0.568,-0.201]	(0.312,0.446]	(0.402,0.759]	Wed	1	one-day	6	0	0.04630053688749824
Aug21	(-0.568,-0.201]	(0.312,0.446]	(0.402,0.759]	Wed	2	fleeting	56	1	0.3959505931704479
Aug21	(-0.568,-0.201]	(0.312,0.446]	(0.402,0.759]	Wed	2	one-day	6	0	0.03657510366037753
Aug21	(-0.568,-0.201]	(0.312,0.446]	(0.402,0.759]	Wed	3	fleeting	70	0	0.4150188622004093
Aug21	(-0.568,-0.201]	(0.312,0.446]	(0.402,0.759]	Wed	NA	fleeting	35	0	0.23874233036873785
Aug21	(-0.568,-0.201]	(0.312,0.446]	(0.402,0.759]	Wed	4	fleeting	145	2	1.1658552113469556
Aug21	(-0.568,-0.201]	(0.312,0.446]	(0.402,0.759]	Wed	4	one-day	19	0	0.13117020205993135
Aug21	(-0.568,-0.201]	(0.312,0.446]	(0.402,0.759]	Wed	4	recurring	6	0	0.05640371388099352
Aug21	(-0.568,-0.201]	(0.312,0.446]	(0.402,0.759]	Wed	5	fleeting	12	0	0.10110956518542293
Aug21	(-0.568,-0.201]	(0.312,0.446]	(0.402,0.759]	Wed	6	fleeting	75	1	0.6108811894502625
Aug21	(-0.568,-0.201]	(0.312,0.446]	(0.402,0.759]	Wed	6	one-day	12	0	0.0971110102572178
Aug21	(-0.568,-0.201]	(0.312,0.446]	(0.402,0.759]	Wed	Wales	fleeting	16	0	0.2014742486763118
Aug21	(-0.568,-0.201]	(0.312,0.446]	(0.402,0.759]	Thu	London	fleeting	85	2	0.5016314189022069
Aug21	(-0.568,-0.201]	(0.312,0.446]	(0.402,0.759]	Thu	London	one-day	6	0	0.03699388888510779
Aug21	(-0.568,-0.201]	(0.312,0.446]	(0.402,0.759]	Thu	1	fleeting	50	0	0.3591858742802193
Aug21	(-0.568,-0.201]	(0.312,0.446]	(0.402,0.759]	Thu	1	one-day	7	0	0.04568144288474363
Aug21	(-0.568,-0.201]	(0.312,0.446]	(0.402,0.759]	Thu	2	fleeting	49	0	0.31654722171372796
Aug21	(-0.568,-0.201]	(0.312,0.446]	(0.402,0.759]	Thu	2	one-day	5	2	0.03155758264727448
Aug21	(-0.568,-0.201]	(0.312,0.446]	(0.402,0.759]	Thu	3	fleeting	52	0	0.3335780813982653
Aug21	(-0.568,-0.201]	(0.312,0.446]	(0.402,0.759]	Thu	3	one-day	7	0	0.04532470439002645
Aug21	(-0.568,-0.201]	(0.312,0.446]	(0.402,0.759]	Thu	NA	fleeting	34	1	0.2248575379986908
Aug21	(-0.568,-0.201]	(0.312,0.446]	(0.402,0.759]	Thu	4	fleeting	127	2	0.9620921665695096
Aug21	(-0.568,-0.201]	(0.312,0.446]	(0.402,0.759]	Thu	4	one-day	18	0	0.13552208259078313
Aug21	(-0.568,-0.201]	(0.312,0.446]	(0.402,0.759]	Thu	5	fleeting	18	0	0.15745309688390685
Aug21	(-0.568,-0.201]	(0.312,0.446]	(0.402,0.759]	Thu	6	fleeting	82	1	0.6671321150522436
Aug21	(-0.568,-0.201]	(0.312,0.446]	(0.402,0.759]	Thu	6	one-day	16	0	0.13934183245312248
Aug21	(-0.568,-0.201]	(0.312,0.446]	(0.402,0.759]	Thu	Wales	fleeting	17	1	0.2049866082582097
Aug21	(-0.568,-0.201]	(0.312,0.446]	(0.402,0.759]	Fri	London	fleeting	64	0	0.3861969645421238
Aug21	(-0.568,-0.201]	(0.312,0.446]	(0.402,0.759]	Fri	1	fleeting	39	1	0.2868628911508241
Aug21	(-0.568,-0.201]	(0.312,0.446]	(0.402,0.759]	Fri	1	one-day	8	0	0.05463231745083363
Aug21	(-0.568,-0.201]	(0.312,0.446]	(0.402,0.759]	Fri	2	fleeting	57	1	0.3894349702552311
Aug21	(-0.568,-0.201]	(0.312,0.446]	(0.402,0.759]	Fri	2	one-day	17	2	0.11892908052634732
Aug21	(-0.568,-0.201]	(0.312,0.446]	(0.402,0.759]	Fri	3	fleeting	75	2	0.4776794175919024
Aug21	(-0.568,-0.201]	(0.312,0.446]	(0.402,0.759]	Fri	3	one-day	9	0	0.05107922044017921
Aug21	(-0.568,-0.201]	(0.312,0.446]	(0.402,0.759]	Fri	NA	fleeting	18	0	0.111656078047064
Aug21	(-0.568,-0.201]	(0.312,0.446]	(0.402,0.759]	Fri	4	fleeting	124	1	0.9431553390682608
Aug21	(-0.568,-0.201]	(0.312,0.446]	(0.402,0.759]	Fri	4	one-day	23	1	0.18974987235169416
Aug21	(-0.568,-0.201]	(0.312,0.446]	(0.402,0.759]	Fri	5	fleeting	19	0	0.15780839274729508
Aug21	(-0.568,-0.201]	(0.312,0.446]	(0.402,0.759]	Fri	6	fleeting	75	0	0.6126524244272401
Aug21	(-0.568,-0.201]	(0.312,0.446]	(0.402,0.759]	Fri	6	one-day	13	2	0.10497450667257312
Aug21	(-0.568,-0.201]	(0.312,0.446]	(0.402,0.759]	Fri	6	recurring	5	0	0.04218955153272163
Aug21	(-0.568,-0.201]	(0.312,0.446]	(0.402,0.759]	Fri	Wales	fleeting	21	3	0.22618604661493447
Aug21	(-0.568,-0.201]	(0.312,0.446]	(0.402,0.759]	Sat	London	fleeting	86	1	0.5270266713053349
Aug21	(-0.568,-0.201]	(0.312,0.446]	(0.402,0.759]	Sat	London	one-day	16	0	0.09674901427382077
Aug21	(-0.568,-0.201]	(0.312,0.446]	(0.402,0.759]	Sat	1	fleeting	52	1	0.3518157593677067
Aug21	(-0.568,-0.201]	(0.312,0.446]	(0.402,0.759]	Sat	1	one-day	11	0	0.0718132208953326
Aug21	(-0.568,-0.201]	(0.312,0.446]	(0.402,0.759]	Sat	2	fleeting	71	4	0.5127484957420281
Aug21	(-0.568,-0.201]	(0.312,0.446]	(0.402,0.759]	Sat	2	one-day	11	0	0.08134945522406412
Aug21	(-0.568,-0.201]	(0.312,0.446]	(0.402,0.759]	Sat	3	fleeting	74	3	0.45801510791074185
Aug21	(-0.568,-0.201]	(0.312,0.446]	(0.402,0.759]	Sat	3	one-day	11	1	0.0681156610530056
Aug21	(-0.568,-0.201]	(0.312,0.446]	(0.402,0.759]	Sat	NA	fleeting	35	2	0.226406122050531
Aug21	(-0.568,-0.201]	(0.312,0.446]	(0.402,0.759]	Sat	4	fleeting	156	5	1.281930952002344
Aug21	(-0.568,-0.201]	(0.312,0.446]	(0.402,0.759]	Sat	4	one-day	27	1	0.2153105027567568
Aug21	(-0.568,-0.201]	(0.312,0.446]	(0.402,0.759]	Sat	4	recurring	5	1	0.04655765536677869
Aug21	(-0.568,-0.201]	(0.312,0.446]	(0.402,0.759]	Sat	5	fleeting	24	0	0.20066729025491703
Aug21	(-0.568,-0.201]	(0.312,0.446]	(0.402,0.759]	Sat	5	one-day	7	0	0.05672211325053367
Aug21	(-0.568,-0.201]	(0.312,0.446]	(0.402,0.759]	Sat	6	fleeting	105	1	0.8804938051617062
Aug21	(-0.568,-0.201]	(0.312,0.446]	(0.402,0.759]	Sat	6	one-day	22	0	0.18585131323231585
Aug21	(-0.568,-0.201]	(0.312,0.446]	(0.402,0.759]	Sat	Wales	fleeting	27	0	0.30151178736321194
Aug21	(-0.568,-0.201]	(0.312,0.446]	(0.402,0.759]	Sat	Wales	one-day	6	0	0.06606258323705905
Aug21	(-0.568,-0.201]	(0.312,0.446]	(0.402,0.759]	Sun	London	fleeting	78	1	0.44820213518929897
Aug21	(-0.568,-0.201]	(0.312,0.446]	(0.402,0.759]	Sun	London	one-day	10	1	0.06088920937587672
Aug21	(-0.568,-0.201]	(0.312,0.446]	(0.402,0.759]	Sun	1	fleeting	41	2	0.27018200938033343
Aug21	(-0.568,-0.201]	(0.312,0.446]	(0.402,0.759]	Sun	1	one-day	9	0	0.05453791936772534
Aug21	(-0.568,-0.201]	(0.312,0.446]	(0.402,0.759]	Sun	2	fleeting	49	1	0.3269320455207677
Aug21	(-0.568,-0.201]	(0.312,0.446]	(0.402,0.759]	Sun	2	one-day	6	0	0.04100619535476702
Aug21	(-0.568,-0.201]	(0.312,0.446]	(0.402,0.759]	Sun	3	fleeting	43	1	0.26928356126392883
Aug21	(-0.568,-0.201]	(0.312,0.446]	(0.402,0.759]	Sun	3	one-day	10	0	0.05739500050912738
Aug21	(-0.568,-0.201]	(0.312,0.446]	(0.402,0.759]	Sun	NA	fleeting	14	0	0.09484538483943994
Aug21	(-0.568,-0.201]	(0.312,0.446]	(0.402,0.759]	Sun	4	fleeting	111	2	0.8858730273993258
Aug21	(-0.568,-0.201]	(0.312,0.446]	(0.402,0.759]	Sun	4	one-day	20	0	0.15920643150945846
Aug21	(-0.568,-0.201]	(0.312,0.446]	(0.402,0.759]	Sun	5	fleeting	15	0	0.13263076818580688
Aug21	(-0.568,-0.201]	(0.312,0.446]	(0.402,0.759]	Sun	6	fleeting	63	1	0.5136146184794643
Aug21	(-0.568,-0.201]	(0.312,0.446]	(0.402,0.759]	Sun	6	one-day	12	3	0.10237147262194156
Aug21	(-0.568,-0.201]	(0.312,0.446]	(0.402,0.759]	Sun	Wales	fleeting	26	0	0.286568480666188
Aug21	(-0.568,-0.201]	(0.446,0.579]	(0.402,0.759]	Mon	London	fleeting	104	1	0.6154724435097846
Aug21	(-0.568,-0.201]	(0.446,0.579]	(0.402,0.759]	Mon	1	fleeting	50	0	0.3683579875950732
Aug21	(-0.568,-0.201]	(0.446,0.579]	(0.402,0.759]	Mon	2	fleeting	60	0	0.3902391699027934
Aug21	(-0.568,-0.201]	(0.446,0.579]	(0.402,0.759]	Mon	2	one-day	5	0	0.03610047156043827
Aug21	(-0.568,-0.201]	(0.446,0.579]	(0.402,0.759]	Mon	3	fleeting	80	1	0.5119926037443192
Aug21	(-0.568,-0.201]	(0.446,0.579]	(0.402,0.759]	Mon	NA	fleeting	39	0	0.25603474972658735
Aug21	(-0.568,-0.201]	(0.446,0.579]	(0.402,0.759]	Mon	4	fleeting	169	5	1.2885652089662885
Aug21	(-0.568,-0.201]	(0.446,0.579]	(0.402,0.759]	Mon	4	one-day	6	0	0.04100005355157343
Aug21	(-0.568,-0.201]	(0.446,0.579]	(0.402,0.759]	Mon	5	fleeting	19	0	0.15687182347969575
Aug21	(-0.568,-0.201]	(0.446,0.579]	(0.402,0.759]	Mon	6	fleeting	116	4	0.9296656383940028
Aug21	(-0.568,-0.201]	(0.446,0.579]	(0.402,0.759]	Mon	Wales	fleeting	26	2	0.2687244832262714
Aug21	(-0.568,-0.201]	(0.446,0.579]	(0.402,0.759]	Tue	London	fleeting	143	0	0.8468099420214961
Aug21	(-0.568,-0.201]	(0.446,0.579]	(0.402,0.759]	Tue	1	fleeting	53	1	0.3503407225324051
Aug21	(-0.568,-0.201]	(0.446,0.579]	(0.402,0.759]	Tue	2	fleeting	62	0	0.41449444874194663
Aug21	(-0.568,-0.201]	(0.446,0.579]	(0.402,0.759]	Tue	3	fleeting	98	1	0.5866803935879819
Aug21	(-0.568,-0.201]	(0.446,0.579]	(0.402,0.759]	Tue	NA	fleeting	34	0	0.22085361727017497
Aug21	(-0.568,-0.201]	(0.446,0.579]	(0.402,0.759]	Tue	4	fleeting	180	2	1.3618044929860629
Aug21	(-0.568,-0.201]	(0.446,0.579]	(0.402,0.759]	Tue	4	one-day	10	0	0.06726204468018382
Aug21	(-0.568,-0.201]	(0.446,0.579]	(0.402,0.759]	Tue	5	fleeting	23	1	0.20273304844493345
Aug21	(-0.568,-0.201]	(0.446,0.579]	(0.402,0.759]	Tue	6	fleeting	112	1	0.9168795112135156
Aug21	(-0.568,-0.201]	(0.446,0.579]	(0.402,0.759]	Tue	6	one-day	6	0	0.04727859449603056
Aug21	(-0.568,-0.201]	(0.446,0.579]	(0.402,0.759]	Tue	Wales	fleeting	20	0	0.22760743821976528
Aug21	(-0.568,-0.201]	(0.446,0.579]	(0.402,0.759]	Wed	London	fleeting	143	3	0.8377616025933521
Aug21	(-0.568,-0.201]	(0.446,0.579]	(0.402,0.759]	Wed	1	fleeting	56	0	0.3912268421727174
Aug21	(-0.568,-0.201]	(0.446,0.579]	(0.402,0.759]	Wed	2	fleeting	60	0	0.3813728551303428
Aug21	(-0.568,-0.201]	(0.446,0.579]	(0.402,0.759]	Wed	3	fleeting	87	1	0.5226120384507795
Aug21	(-0.568,-0.201]	(0.446,0.579]	(0.402,0.759]	Wed	NA	fleeting	39	0	0.2581981474857131
Aug21	(-0.568,-0.201]	(0.446,0.579]	(0.402,0.759]	Wed	4	fleeting	180	3	1.4290810044702915
Aug21	(-0.568,-0.201]	(0.446,0.579]	(0.402,0.759]	Wed	4	one-day	5	1	0.03640858664007807
Aug21	(-0.568,-0.201]	(0.446,0.579]	(0.402,0.759]	Wed	5	fleeting	25	0	0.2202805329722275
Aug21	(-0.568,-0.201]	(0.446,0.579]	(0.402,0.759]	Wed	6	fleeting	121	2	0.9732882482298434
Aug21	(-0.568,-0.201]	(0.446,0.579]	(0.402,0.759]	Wed	6	one-day	5	1	0.04638705361367401
Aug21	(-0.568,-0.201]	(0.446,0.579]	(0.402,0.759]	Wed	Wales	fleeting	22	0	0.2606266917812833
Aug21	(-0.568,-0.201]	(0.446,0.579]	(0.402,0.759]	Thu	London	fleeting	106	0	0.6088053833055064
Aug21	(-0.568,-0.201]	(0.446,0.579]	(0.402,0.759]	Thu	1	fleeting	59	0	0.4041855279102897
Aug21	(-0.568,-0.201]	(0.446,0.579]	(0.402,0.759]	Thu	2	fleeting	93	1	0.6229845169405879
Aug21	(-0.568,-0.201]	(0.446,0.579]	(0.402,0.759]	Thu	3	fleeting	76	1	0.4642262812697496
Aug21	(-0.568,-0.201]	(0.446,0.579]	(0.402,0.759]	Thu	NA	fleeting	48	1	0.30874760742847907
Aug21	(-0.568,-0.201]	(0.446,0.579]	(0.402,0.759]	Thu	4	fleeting	174	0	1.3532423872231298
Aug21	(-0.568,-0.201]	(0.446,0.579]	(0.402,0.759]	Thu	5	fleeting	26	0	0.2317327781657491
Aug21	(-0.568,-0.201]	(0.446,0.579]	(0.402,0.759]	Thu	6	fleeting	122	2	0.9413594941924558
Aug21	(-0.568,-0.201]	(0.446,0.579]	(0.402,0.759]	Thu	Wales	fleeting	30	0	0.3722077409299881
Aug21	(-0.568,-0.201]	(0.446,0.579]	(0.402,0.759]	Fri	London	fleeting	140	0	0.8258031960405458
Aug21	(-0.568,-0.201]	(0.446,0.579]	(0.402,0.759]	Fri	1	fleeting	73	0	0.5345521271504341
Aug21	(-0.568,-0.201]	(0.446,0.579]	(0.402,0.759]	Fri	2	fleeting	77	0	0.5229981116873008
Aug21	(-0.568,-0.201]	(0.446,0.579]	(0.402,0.759]	Fri	2	one-day	7	0	0.04225000662746192
Aug21	(-0.568,-0.201]	(0.446,0.579]	(0.402,0.759]	Fri	3	fleeting	80	3	0.5062908446578154
Aug21	(-0.568,-0.201]	(0.446,0.579]	(0.402,0.759]	Fri	NA	fleeting	42	1	0.265560554736855
Aug21	(-0.568,-0.201]	(0.446,0.579]	(0.402,0.759]	Fri	4	fleeting	183	2	1.4399223209801597
Aug21	(-0.568,-0.201]	(0.446,0.579]	(0.402,0.759]	Fri	4	one-day	9	0	0.07638941086557349
Aug21	(-0.568,-0.201]	(0.446,0.579]	(0.402,0.759]	Fri	5	fleeting	34	0	0.29231932367850344
Aug21	(-0.568,-0.201]	(0.446,0.579]	(0.402,0.759]	Fri	6	fleeting	143	3	1.1641158138625087
Aug21	(-0.568,-0.201]	(0.446,0.579]	(0.402,0.759]	Fri	Wales	fleeting	22	1	0.27072497409508467
Aug21	(-0.568,-0.201]	(0.446,0.579]	(0.402,0.759]	Sat	London	fleeting	167	2	0.989141668708129
Aug21	(-0.568,-0.201]	(0.446,0.579]	(0.402,0.759]	Sat	London	one-day	6	0	0.0376782301710793
Aug21	(-0.568,-0.201]	(0.446,0.579]	(0.402,0.759]	Sat	1	fleeting	78	5	0.536839541205718
Aug21	(-0.568,-0.201]	(0.446,0.579]	(0.402,0.759]	Sat	1	one-day	5	0	0.04275791703886777
Aug21	(-0.568,-0.201]	(0.446,0.579]	(0.402,0.759]	Sat	2	fleeting	82	1	0.5706662786648992
Aug21	(-0.568,-0.201]	(0.446,0.579]	(0.402,0.759]	Sat	3	fleeting	84	4	0.5437646423917493
Aug21	(-0.568,-0.201]	(0.446,0.579]	(0.402,0.759]	Sat	NA	fleeting	47	0	0.30565678605678903
Aug21	(-0.568,-0.201]	(0.446,0.579]	(0.402,0.759]	Sat	4	fleeting	204	6	1.631338070741378
Aug21	(-0.568,-0.201]	(0.446,0.579]	(0.402,0.759]	Sat	4	one-day	6	0	0.04208285028436631
Aug21	(-0.568,-0.201]	(0.446,0.579]	(0.402,0.759]	Sat	5	fleeting	33	0	0.30067633269679683
Aug21	(-0.568,-0.201]	(0.446,0.579]	(0.402,0.759]	Sat	6	fleeting	141	1	1.1286647567926855
Aug21	(-0.568,-0.201]	(0.446,0.579]	(0.402,0.759]	Sat	6	one-day	6	0	0.04606438027348469
Aug21	(-0.568,-0.201]	(0.446,0.579]	(0.402,0.759]	Sat	Wales	fleeting	33	1	0.3826318301390732
Aug21	(-0.568,-0.201]	(0.446,0.579]	(0.402,0.759]	Sun	London	fleeting	132	4	0.758734502325041
Aug21	(-0.568,-0.201]	(0.446,0.579]	(0.402,0.759]	Sun	1	fleeting	67	4	0.4852213434500763
Aug21	(-0.568,-0.201]	(0.446,0.579]	(0.402,0.759]	Sun	2	fleeting	67	4	0.4511327771683866
Aug21	(-0.568,-0.201]	(0.446,0.579]	(0.402,0.759]	Sun	3	fleeting	71	0	0.440899940993672
Aug21	(-0.568,-0.201]	(0.446,0.579]	(0.402,0.759]	Sun	NA	fleeting	32	0	0.2228210025867502
Aug21	(-0.568,-0.201]	(0.446,0.579]	(0.402,0.759]	Sun	4	fleeting	141	1	1.1078761158891508
Aug21	(-0.568,-0.201]	(0.446,0.579]	(0.402,0.759]	Sun	5	fleeting	26	0	0.22348758365990884
Aug21	(-0.568,-0.201]	(0.446,0.579]	(0.402,0.759]	Sun	6	fleeting	113	1	0.9255385889421512
Aug21	(-0.568,-0.201]	(0.446,0.579]	(0.402,0.759]	Sun	Wales	fleeting	27	1	0.32503869529522234
Aug21	(-0.568,-0.201]	(0.579,0.712]	(0.402,0.759]	Mon	London	fleeting	41	1	0.23830754759677708
Aug21	(-0.568,-0.201]	(0.579,0.712]	(0.402,0.759]	Mon	1	fleeting	16	0	0.12839272511157362
Aug21	(-0.568,-0.201]	(0.579,0.712]	(0.402,0.759]	Mon	2	fleeting	20	0	0.14066629308011347
Aug21	(-0.568,-0.201]	(0.579,0.712]	(0.402,0.759]	Mon	3	fleeting	17	0	0.1071886755860254
Aug21	(-0.568,-0.201]	(0.579,0.712]	(0.402,0.759]	Mon	NA	fleeting	13	0	0.07868861256924142
Aug21	(-0.568,-0.201]	(0.579,0.712]	(0.402,0.759]	Mon	4	fleeting	45	0	0.35249681445983283
Aug21	(-0.568,-0.201]	(0.579,0.712]	(0.402,0.759]	Mon	5	fleeting	7	0	0.05751527735017114
Aug21	(-0.568,-0.201]	(0.579,0.712]	(0.402,0.759]	Mon	6	fleeting	34	0	0.28076982391259253
Aug21	(-0.568,-0.201]	(0.579,0.712]	(0.402,0.759]	Mon	Wales	fleeting	8	1	0.09677526402028502
Aug21	(-0.568,-0.201]	(0.579,0.712]	(0.402,0.759]	Tue	London	fleeting	40	1	0.2411393235132412
Aug21	(-0.568,-0.201]	(0.579,0.712]	(0.402,0.759]	Tue	1	fleeting	10	0	0.0700788824211459
Aug21	(-0.568,-0.201]	(0.579,0.712]	(0.402,0.759]	Tue	2	fleeting	15	0	0.09715224483651486
Aug21	(-0.568,-0.201]	(0.579,0.712]	(0.402,0.759]	Tue	3	fleeting	31	1	0.18629167612213393
Aug21	(-0.568,-0.201]	(0.579,0.712]	(0.402,0.759]	Tue	NA	fleeting	10	0	0.07049597927928941
Aug21	(-0.568,-0.201]	(0.579,0.712]	(0.402,0.759]	Tue	4	fleeting	39	1	0.3002521180024096
Aug21	(-0.568,-0.201]	(0.579,0.712]	(0.402,0.759]	Tue	5	fleeting	8	0	0.07476826743957254
Aug21	(-0.568,-0.201]	(0.579,0.712]	(0.402,0.759]	Tue	6	fleeting	35	1	0.2731079145336033
Aug21	(-0.568,-0.201]	(0.579,0.712]	(0.402,0.759]	Wed	London	fleeting	38	0	0.21232450675317027
Aug21	(-0.568,-0.201]	(0.579,0.712]	(0.402,0.759]	Wed	1	fleeting	20	0	0.13821783531176046
Aug21	(-0.568,-0.201]	(0.579,0.712]	(0.402,0.759]	Wed	2	fleeting	26	0	0.16681948825511694
Aug21	(-0.568,-0.201]	(0.579,0.712]	(0.402,0.759]	Wed	3	fleeting	29	1	0.18452947213977244
Aug21	(-0.568,-0.201]	(0.579,0.712]	(0.402,0.759]	Wed	NA	fleeting	18	0	0.11605746216692804
Aug21	(-0.568,-0.201]	(0.579,0.712]	(0.402,0.759]	Wed	4	fleeting	55	0	0.40479409649115927
Aug21	(-0.568,-0.201]	(0.579,0.712]	(0.402,0.759]	Wed	5	fleeting	8	0	0.06457812320494793
Aug21	(-0.568,-0.201]	(0.579,0.712]	(0.402,0.759]	Wed	6	fleeting	45	0	0.3584800455561957
Aug21	(-0.568,-0.201]	(0.579,0.712]	(0.402,0.759]	Wed	Wales	fleeting	10	0	0.10791048005698578
Aug21	(-0.568,-0.201]	(0.579,0.712]	(0.402,0.759]	Thu	London	fleeting	41	0	0.23726000297034733
Aug21	(-0.568,-0.201]	(0.579,0.712]	(0.402,0.759]	Thu	1	fleeting	25	0	0.15100014914588178
Aug21	(-0.568,-0.201]	(0.579,0.712]	(0.402,0.759]	Thu	2	fleeting	21	0	0.13742261362115837
Aug21	(-0.568,-0.201]	(0.579,0.712]	(0.402,0.759]	Thu	3	fleeting	22	0	0.13352671300078356
Aug21	(-0.568,-0.201]	(0.579,0.712]	(0.402,0.759]	Thu	NA	fleeting	21	0	0.1309628159444587
Aug21	(-0.568,-0.201]	(0.579,0.712]	(0.402,0.759]	Thu	4	fleeting	55	0	0.4457850577924347
Aug21	(-0.568,-0.201]	(0.579,0.712]	(0.402,0.759]	Thu	5	fleeting	11	0	0.1023879127743651
Aug21	(-0.568,-0.201]	(0.579,0.712]	(0.402,0.759]	Thu	6	fleeting	31	1	0.25155330610838034
Aug21	(-0.568,-0.201]	(0.579,0.712]	(0.402,0.759]	Thu	Wales	fleeting	6	1	0.08427280150049099
Aug21	(-0.568,-0.201]	(0.579,0.712]	(0.402,0.759]	Fri	London	fleeting	33	0	0.19184045014995657
Aug21	(-0.568,-0.201]	(0.579,0.712]	(0.402,0.759]	Fri	1	fleeting	15	0	0.10681820164038458
Aug21	(-0.568,-0.201]	(0.579,0.712]	(0.402,0.759]	Fri	2	fleeting	19	0	0.11753040619496267
Aug21	(-0.568,-0.201]	(0.579,0.712]	(0.402,0.759]	Fri	3	fleeting	27	0	0.1680324847542427
Aug21	(-0.568,-0.201]	(0.579,0.712]	(0.402,0.759]	Fri	4	fleeting	54	2	0.42512598921374944
Aug21	(-0.568,-0.201]	(0.579,0.712]	(0.402,0.759]	Fri	5	fleeting	6	0	0.05455316147503097
Aug21	(-0.568,-0.201]	(0.579,0.712]	(0.402,0.759]	Fri	6	fleeting	40	0	0.32517333524536396
Aug21	(-0.568,-0.201]	(0.579,0.712]	(0.402,0.759]	Fri	Wales	fleeting	7	1	0.06360071311050164
Aug21	(-0.568,-0.201]	(0.579,0.712]	(0.402,0.759]	Sat	London	fleeting	47	0	0.27683470251713604
Aug21	(-0.568,-0.201]	(0.579,0.712]	(0.402,0.759]	Sat	1	fleeting	19	0	0.14016410837338775
Aug21	(-0.568,-0.201]	(0.579,0.712]	(0.402,0.759]	Sat	2	fleeting	21	1	0.14872726293083682
Aug21	(-0.568,-0.201]	(0.579,0.712]	(0.402,0.759]	Sat	3	fleeting	24	1	0.15070924505338812
Aug21	(-0.568,-0.201]	(0.579,0.712]	(0.402,0.759]	Sat	NA	fleeting	21	0	0.13976192493026074
Aug21	(-0.568,-0.201]	(0.579,0.712]	(0.402,0.759]	Sat	4	fleeting	64	0	0.4818154168082186
Aug21	(-0.568,-0.201]	(0.579,0.712]	(0.402,0.759]	Sat	5	fleeting	7	0	0.05861478873756831
Aug21	(-0.568,-0.201]	(0.579,0.712]	(0.402,0.759]	Sat	6	fleeting	46	1	0.3668863093146032
Aug21	(-0.568,-0.201]	(0.579,0.712]	(0.402,0.759]	Sat	Wales	fleeting	9	0	0.09495732825027736
Aug21	(-0.568,-0.201]	(0.579,0.712]	(0.402,0.759]	Sun	London	fleeting	46	0	0.25324211943218833
Aug21	(-0.568,-0.201]	(0.579,0.712]	(0.402,0.759]	Sun	1	fleeting	13	1	0.09422652379596896
Aug21	(-0.568,-0.201]	(0.579,0.712]	(0.402,0.759]	Sun	2	fleeting	10	0	0.06645465826052122
Aug21	(-0.568,-0.201]	(0.579,0.712]	(0.402,0.759]	Sun	3	fleeting	19	0	0.11666310327492058
Aug21	(-0.568,-0.201]	(0.579,0.712]	(0.402,0.759]	Sun	NA	fleeting	13	1	0.08988953489787488
Aug21	(-0.568,-0.201]	(0.579,0.712]	(0.402,0.759]	Sun	4	fleeting	43	1	0.3271121725034055
Aug21	(-0.568,-0.201]	(0.579,0.712]	(0.402,0.759]	Sun	6	fleeting	26	0	0.22254918433567228
Aug21	(-0.568,-0.201]	(0.712,0.845]	(0.402,0.759]	Mon	London	fleeting	7	0	0.04169598274770092
Aug21	(-0.568,-0.201]	(0.712,0.845]	(0.402,0.759]	Mon	4	fleeting	6	1	0.04762430221743119
Aug21	(-0.568,-0.201]	(0.712,0.845]	(0.402,0.759]	Tue	London	fleeting	7	0	0.04023565459106604
Aug21	(-0.568,-0.201]	(0.712,0.845]	(0.402,0.759]	Tue	4	fleeting	9	0	0.07392546766490726
Aug21	(-0.568,-0.201]	(0.712,0.845]	(0.402,0.759]	Wed	London	fleeting	7	0	0.03800001005506082
Aug21	(-0.568,-0.201]	(0.712,0.845]	(0.402,0.759]	Wed	1	fleeting	5	0	0.0329917307330182
Aug21	(-0.568,-0.201]	(0.712,0.845]	(0.402,0.759]	Wed	2	fleeting	5	0	0.03524765790310014
Aug21	(-0.568,-0.201]	(0.712,0.845]	(0.402,0.759]	Wed	4	fleeting	11	1	0.07609543875581293
Aug21	(-0.568,-0.201]	(0.712,0.845]	(0.402,0.759]	Thu	London	fleeting	6	0	0.02721307841687337
Aug21	(-0.568,-0.201]	(0.712,0.845]	(0.402,0.759]	Thu	4	fleeting	8	0	0.06585273975601191
Aug21	(-0.568,-0.201]	(0.712,0.845]	(0.402,0.759]	Fri	London	fleeting	6	0	0.04251680192211904
Aug21	(-0.568,-0.201]	(0.712,0.845]	(0.402,0.759]	Fri	4	fleeting	5	0	0.03791017047932787
Aug21	(-0.568,-0.201]	(0.712,0.845]	(0.402,0.759]	Fri	6	fleeting	10	0	0.07589439978771506
Aug21	(-0.568,-0.201]	(0.712,0.845]	(0.402,0.759]	Sat	London	fleeting	9	0	0.04971967043989434
Aug21	(-0.568,-0.201]	(0.712,0.845]	(0.402,0.759]	Sat	1	fleeting	8	1	0.04796084503605624
Aug21	(-0.568,-0.201]	(0.712,0.845]	(0.402,0.759]	Sat	4	fleeting	11	1	0.07938337909486415
Aug21	(-0.568,-0.201]	(0.712,0.845]	(0.402,0.759]	Sun	London	fleeting	5	0	0.02821199063413615
Aug21	(-0.568,-0.201]	(0.712,0.845]	(0.402,0.759]	Sun	3	fleeting	5	0	0.04021758457028901
Aug21	(-0.568,-0.201]	(0.712,0.845]	(0.402,0.759]	Sun	4	fleeting	8	0	0.06089077594226677
Aug21	(-0.568,-0.201]	(0.712,0.845]	(0.402,0.759]	Sun	6	fleeting	6	0	0.05163877824485674
Aug21	(-0.568,-0.201]	(0.712,0.845]	(0.759,1.12]	Mon	3	fleeting	8	0	0.04669828814557475
Aug21	(-0.568,-0.201]	(0.712,0.845]	(0.759,1.12]	Mon	4	fleeting	7	0	0.06436849225571661
Aug21	(-0.568,-0.201]	(0.712,0.845]	(0.759,1.12]	Tue	London	fleeting	8	0	0.0460986395537496
Aug21	(-0.568,-0.201]	(0.712,0.845]	(0.759,1.12]	Tue	3	fleeting	5	0	0.03363185657641487
Aug21	(-0.568,-0.201]	(0.712,0.845]	(0.759,1.12]	Tue	4	fleeting	8	0	0.05438779309091335
Aug21	(-0.568,-0.201]	(0.712,0.845]	(0.759,1.12]	Wed	London	fleeting	7	0	0.0381700166929495
Aug21	(-0.568,-0.201]	(0.712,0.845]	(0.759,1.12]	Wed	1	fleeting	5	0	0.03352005169650218
Aug21	(-0.568,-0.201]	(0.712,0.845]	(0.759,1.12]	Wed	2	fleeting	6	0	0.03680292764521331
Aug21	(-0.568,-0.201]	(0.712,0.845]	(0.759,1.12]	Wed	4	fleeting	10	0	0.0841627866268998
Aug21	(-0.568,-0.201]	(0.712,0.845]	(0.759,1.12]	Wed	6	fleeting	6	0	0.04788822961887729
Aug21	(-0.568,-0.201]	(0.712,0.845]	(0.759,1.12]	Thu	London	fleeting	5	0	0.03444148809540182
Aug21	(-0.568,-0.201]	(0.712,0.845]	(0.759,1.12]	Thu	4	fleeting	17	1	0.1203182460390828
Aug21	(-0.568,-0.201]	(0.712,0.845]	(0.759,1.12]	Thu	6	fleeting	5	0	0.03842942827535911
Aug21	(-0.568,-0.201]	(0.712,0.845]	(0.759,1.12]	Fri	London	fleeting	8	0	0.04618519621447548
Aug21	(-0.568,-0.201]	(0.712,0.845]	(0.759,1.12]	Fri	4	fleeting	5	0	0.04344541898472554
Aug21	(-0.568,-0.201]	(0.712,0.845]	(0.759,1.12]	Sat	London	fleeting	9	0	0.05168565269068492
Aug21	(-0.568,-0.201]	(0.712,0.845]	(0.759,1.12]	Sat	2	fleeting	5	0	0.02774085900587486
Aug21	(-0.568,-0.201]	(0.712,0.845]	(0.759,1.12]	Sat	4	fleeting	7	0	0.06341118989651462
Aug21	(-0.568,-0.201]	(0.845,0.979]	(0.759,1.12]	Tue	London	fleeting	5	0	0.02723421181459839
Aug21	(-0.568,-0.201]	(0.845,0.979]	(0.759,1.12]	Thu	London	fleeting	5	0	0.03182407113176533
Aug21	(-0.568,-0.201]	(0.845,0.979]	(0.759,1.12]	Thu	2	fleeting	6	0	0.03725694988705441
Aug21	(-0.568,-0.201]	(0.845,0.979]	(0.759,1.12]	Thu	4	fleeting	5	0	0.04418077629095796
Aug21	(-0.568,-0.201]	(0.845,0.979]	(0.759,1.12]	Fri	4	fleeting	6	0	0.03813401974026553
Aug21	(-0.201,0.166]	[0.0458,0.179]	[0.0458,0.402]	Mon	London	one-day	289	7	1.6590002469241434
Aug21	(-0.201,0.166]	[0.0458,0.179]	[0.0458,0.402]	Mon	London	recurring	86	1	0.5247933038760513
Aug21	(-0.201,0.166]	[0.0458,0.179]	[0.0458,0.402]	Mon	1	one-day	184	3	1.2441053704655205
Aug21	(-0.201,0.166]	[0.0458,0.179]	[0.0458,0.402]	Mon	1	recurring	50	0	0.3561402490181306
Aug21	(-0.201,0.166]	[0.0458,0.179]	[0.0458,0.402]	Mon	2	one-day	235	5	1.584788965133219
Aug21	(-0.201,0.166]	[0.0458,0.179]	[0.0458,0.402]	Mon	2	recurring	56	1	0.4057212764903666
Aug21	(-0.201,0.166]	[0.0458,0.179]	[0.0458,0.402]	Mon	3	one-day	239	2	1.4702113850059346
Aug21	(-0.201,0.166]	[0.0458,0.179]	[0.0458,0.402]	Mon	3	recurring	50	0	0.3140767321833411
Aug21	(-0.201,0.166]	[0.0458,0.179]	[0.0458,0.402]	Mon	NA	one-day	103	1	0.6507302906695379
Aug21	(-0.201,0.166]	[0.0458,0.179]	[0.0458,0.402]	Mon	NA	recurring	26	0	0.16656130360764687
Aug21	(-0.201,0.166]	[0.0458,0.179]	[0.0458,0.402]	Mon	4	one-day	563	7	4.3635553951639645
Aug21	(-0.201,0.166]	[0.0458,0.179]	[0.0458,0.402]	Mon	4	recurring	143	1	1.1137529362954814
Aug21	(-0.201,0.166]	[0.0458,0.179]	[0.0458,0.402]	Mon	5	one-day	69	0	0.587485927502507
Aug21	(-0.201,0.166]	[0.0458,0.179]	[0.0458,0.402]	Mon	5	recurring	20	1	0.1834526743076028
Aug21	(-0.201,0.166]	[0.0458,0.179]	[0.0458,0.402]	Mon	6	one-day	364	8	2.9131982037315485
Aug21	(-0.201,0.166]	[0.0458,0.179]	[0.0458,0.402]	Mon	6	recurring	98	1	0.7904356250180932
Aug21	(-0.201,0.166]	[0.0458,0.179]	[0.0458,0.402]	Mon	Wales	one-day	89	4	1.020999865948507
Aug21	(-0.201,0.166]	[0.0458,0.179]	[0.0458,0.402]	Mon	Wales	recurring	13	0	0.12357986599810776
Aug21	(-0.201,0.166]	[0.0458,0.179]	[0.0458,0.402]	Tue	London	one-day	329	5	1.9561146294889125
Aug21	(-0.201,0.166]	[0.0458,0.179]	[0.0458,0.402]	Tue	London	recurring	76	0	0.4492318853593289
Aug21	(-0.201,0.166]	[0.0458,0.179]	[0.0458,0.402]	Tue	1	one-day	199	3	1.3351087210497536
Aug21	(-0.201,0.166]	[0.0458,0.179]	[0.0458,0.402]	Tue	1	recurring	58	0	0.397944280230655
Aug21	(-0.201,0.166]	[0.0458,0.179]	[0.0458,0.402]	Tue	2	one-day	278	6	1.91285687057268
Aug21	(-0.201,0.166]	[0.0458,0.179]	[0.0458,0.402]	Tue	2	recurring	52	2	0.35633245292945925
Aug21	(-0.201,0.166]	[0.0458,0.179]	[0.0458,0.402]	Tue	3	one-day	309	4	1.9634551809855911
Aug21	(-0.201,0.166]	[0.0458,0.179]	[0.0458,0.402]	Tue	3	recurring	70	3	0.4372148987870258
Aug21	(-0.201,0.166]	[0.0458,0.179]	[0.0458,0.402]	Tue	NA	one-day	155	2	0.9662103535247928
Aug21	(-0.201,0.166]	[0.0458,0.179]	[0.0458,0.402]	Tue	NA	recurring	31	1	0.2168835230061742
Aug21	(-0.201,0.166]	[0.0458,0.179]	[0.0458,0.402]	Tue	4	one-day	596	9	4.673245743683989
Aug21	(-0.201,0.166]	[0.0458,0.179]	[0.0458,0.402]	Tue	4	recurring	179	5	1.410327260770275
Aug21	(-0.201,0.166]	[0.0458,0.179]	[0.0458,0.402]	Tue	5	one-day	102	4	0.8701320420890261
Aug21	(-0.201,0.166]	[0.0458,0.179]	[0.0458,0.402]	Tue	5	recurring	19	1	0.15705425847144638
Aug21	(-0.201,0.166]	[0.0458,0.179]	[0.0458,0.402]	Tue	6	one-day	408	6	3.2866772457585265
Aug21	(-0.201,0.166]	[0.0458,0.179]	[0.0458,0.402]	Tue	6	recurring	96	1	0.7907302328864322
Aug21	(-0.201,0.166]	[0.0458,0.179]	[0.0458,0.402]	Tue	Wales	one-day	110	1	1.3098292892398455
Aug21	(-0.201,0.166]	[0.0458,0.179]	[0.0458,0.402]	Tue	Wales	recurring	15	0	0.215520224184398
Aug21	(-0.201,0.166]	[0.0458,0.179]	[0.0458,0.402]	Wed	London	one-day	302	3	1.7667017363810764
Aug21	(-0.201,0.166]	[0.0458,0.179]	[0.0458,0.402]	Wed	London	recurring	77	1	0.4810447806380619
Aug21	(-0.201,0.166]	[0.0458,0.179]	[0.0458,0.402]	Wed	1	one-day	253	1	1.723722257850949
Aug21	(-0.201,0.166]	[0.0458,0.179]	[0.0458,0.402]	Wed	1	recurring	52	1	0.3823705260791267
Aug21	(-0.201,0.166]	[0.0458,0.179]	[0.0458,0.402]	Wed	2	one-day	295	4	2.0022511260303637
Aug21	(-0.201,0.166]	[0.0458,0.179]	[0.0458,0.402]	Wed	2	recurring	55	0	0.3742764987120734
Aug21	(-0.201,0.166]	[0.0458,0.179]	[0.0458,0.402]	Wed	3	one-day	318	7	2.0049201358743605
Aug21	(-0.201,0.166]	[0.0458,0.179]	[0.0458,0.402]	Wed	3	recurring	71	1	0.4500845491322447
Aug21	(-0.201,0.166]	[0.0458,0.179]	[0.0458,0.402]	Wed	NA	one-day	143	3	0.8982497888044457
Aug21	(-0.201,0.166]	[0.0458,0.179]	[0.0458,0.402]	Wed	NA	recurring	37	0	0.23936624183874555
Aug21	(-0.201,0.166]	[0.0458,0.179]	[0.0458,0.402]	Wed	4	one-day	625	9	4.9353287060268975
Aug21	(-0.201,0.166]	[0.0458,0.179]	[0.0458,0.402]	Wed	4	recurring	177	0	1.400970216216129
Aug21	(-0.201,0.166]	[0.0458,0.179]	[0.0458,0.402]	Wed	5	one-day	98	2	0.8550898858738332
Aug21	(-0.201,0.166]	[0.0458,0.179]	[0.0458,0.402]	Wed	5	recurring	29	1	0.25386782125424856
Aug21	(-0.201,0.166]	[0.0458,0.179]	[0.0458,0.402]	Wed	6	one-day	436	10	3.494784425322025
Aug21	(-0.201,0.166]	[0.0458,0.179]	[0.0458,0.402]	Wed	6	recurring	104	0	0.8482651019341387
Aug21	(-0.201,0.166]	[0.0458,0.179]	[0.0458,0.402]	Wed	Wales	one-day	109	4	1.325237412350755
Aug21	(-0.201,0.166]	[0.0458,0.179]	[0.0458,0.402]	Wed	Wales	recurring	15	0	0.16702699594874904
Aug21	(-0.201,0.166]	[0.0458,0.179]	[0.0458,0.402]	Thu	London	one-day	406	9	2.372240650959335
Aug21	(-0.201,0.166]	[0.0458,0.179]	[0.0458,0.402]	Thu	London	recurring	82	3	0.4988866384952395
Aug21	(-0.201,0.166]	[0.0458,0.179]	[0.0458,0.402]	Thu	1	one-day	259	6	1.7038182097907475
Aug21	(-0.201,0.166]	[0.0458,0.179]	[0.0458,0.402]	Thu	1	recurring	42	0	0.3088939957943132
Aug21	(-0.201,0.166]	[0.0458,0.179]	[0.0458,0.402]	Thu	2	one-day	322	10	2.2368580083940133
Aug21	(-0.201,0.166]	[0.0458,0.179]	[0.0458,0.402]	Thu	2	recurring	62	1	0.4215695445199784
Aug21	(-0.201,0.166]	[0.0458,0.179]	[0.0458,0.402]	Thu	3	one-day	351	0	2.203289827766721
Aug21	(-0.201,0.166]	[0.0458,0.179]	[0.0458,0.402]	Thu	3	recurring	67	1	0.4442038255127821
Aug21	(-0.201,0.166]	[0.0458,0.179]	[0.0458,0.402]	Thu	NA	one-day	146	3	0.9552238222082644
Aug21	(-0.201,0.166]	[0.0458,0.179]	[0.0458,0.402]	Thu	NA	recurring	32	1	0.20558722011130529
Aug21	(-0.201,0.166]	[0.0458,0.179]	[0.0458,0.402]	Thu	4	one-day	684	9	5.326828318134616
Aug21	(-0.201,0.166]	[0.0458,0.179]	[0.0458,0.402]	Thu	4	recurring	159	3	1.293741175157698
Aug21	(-0.201,0.166]	[0.0458,0.179]	[0.0458,0.402]	Thu	5	one-day	97	4	0.8359349515840511
Aug21	(-0.201,0.166]	[0.0458,0.179]	[0.0458,0.402]	Thu	5	recurring	15	0	0.12786540693179194
Aug21	(-0.201,0.166]	[0.0458,0.179]	[0.0458,0.402]	Thu	6	one-day	433	11	3.500230414903468
Aug21	(-0.201,0.166]	[0.0458,0.179]	[0.0458,0.402]	Thu	6	recurring	108	1	0.8869189807215642
Aug21	(-0.201,0.166]	[0.0458,0.179]	[0.0458,0.402]	Thu	Wales	one-day	96	5	1.1064076059194492
Aug21	(-0.201,0.166]	[0.0458,0.179]	[0.0458,0.402]	Thu	Wales	recurring	25	1	0.31256925796276436
Aug21	(-0.201,0.166]	[0.0458,0.179]	[0.0458,0.402]	Fri	London	one-day	470	4	2.752081974660011
Aug21	(-0.201,0.166]	[0.0458,0.179]	[0.0458,0.402]	Fri	London	recurring	97	0	0.5859578135406881
Aug21	(-0.201,0.166]	[0.0458,0.179]	[0.0458,0.402]	Fri	1	one-day	272	9	1.8534111644514053
Aug21	(-0.201,0.166]	[0.0458,0.179]	[0.0458,0.402]	Fri	1	recurring	71	1	0.5008667494809538
Aug21	(-0.201,0.166]	[0.0458,0.179]	[0.0458,0.402]	Fri	2	one-day	360	7	2.4692708924372835
Aug21	(-0.201,0.166]	[0.0458,0.179]	[0.0458,0.402]	Fri	2	recurring	91	2	0.6634978474741009
Aug21	(-0.201,0.166]	[0.0458,0.179]	[0.0458,0.402]	Fri	3	one-day	405	8	2.567965362547402
Aug21	(-0.201,0.166]	[0.0458,0.179]	[0.0458,0.402]	Fri	3	recurring	97	2	0.6363139353057095
Aug21	(-0.201,0.166]	[0.0458,0.179]	[0.0458,0.402]	Fri	NA	one-day	177	8	1.1438270287050891
Aug21	(-0.201,0.166]	[0.0458,0.179]	[0.0458,0.402]	Fri	NA	recurring	40	0	0.27450358118852713
Aug21	(-0.201,0.166]	[0.0458,0.179]	[0.0458,0.402]	Fri	4	one-day	868	18	6.879741608241825
Aug21	(-0.201,0.166]	[0.0458,0.179]	[0.0458,0.402]	Fri	4	recurring	222	1	1.779259306160892
Aug21	(-0.201,0.166]	[0.0458,0.179]	[0.0458,0.402]	Fri	5	one-day	162	3	1.4061256049211568
Aug21	(-0.201,0.166]	[0.0458,0.179]	[0.0458,0.402]	Fri	5	recurring	31	0	0.2714834853277338
Aug21	(-0.201,0.166]	[0.0458,0.179]	[0.0458,0.402]	Fri	6	one-day	528	11	4.316416478871001
Aug21	(-0.201,0.166]	[0.0458,0.179]	[0.0458,0.402]	Fri	6	recurring	127	2	1.0432802980497768
Aug21	(-0.201,0.166]	[0.0458,0.179]	[0.0458,0.402]	Fri	Wales	one-day	117	4	1.3927890579129685
Aug21	(-0.201,0.166]	[0.0458,0.179]	[0.0458,0.402]	Fri	Wales	recurring	24	1	0.2938395975696264
Aug21	(-0.201,0.166]	[0.0458,0.179]	[0.0458,0.402]	Sat	London	one-day	745	11	4.4091937753733825
Aug21	(-0.201,0.166]	[0.0458,0.179]	[0.0458,0.402]	Sat	London	recurring	135	1	0.8124525454849891
Aug21	(-0.201,0.166]	[0.0458,0.179]	[0.0458,0.402]	Sat	1	one-day	439	7	2.982612044923119
Aug21	(-0.201,0.166]	[0.0458,0.179]	[0.0458,0.402]	Sat	1	recurring	98	4	0.7417846317456936
Aug21	(-0.201,0.166]	[0.0458,0.179]	[0.0458,0.402]	Sat	2	one-day	544	13	3.763897683430488
Aug21	(-0.201,0.166]	[0.0458,0.179]	[0.0458,0.402]	Sat	2	recurring	100	2	0.6814834970662635
Aug21	(-0.201,0.166]	[0.0458,0.179]	[0.0458,0.402]	Sat	3	one-day	651	15	4.1241663034346185
Aug21	(-0.201,0.166]	[0.0458,0.179]	[0.0458,0.402]	Sat	3	recurring	97	2	0.6170414880927263
Aug21	(-0.201,0.166]	[0.0458,0.179]	[0.0458,0.402]	Sat	NA	one-day	270	11	1.7134525146828592
Aug21	(-0.201,0.166]	[0.0458,0.179]	[0.0458,0.402]	Sat	NA	recurring	65	2	0.4172068298057045
Aug21	(-0.201,0.166]	[0.0458,0.179]	[0.0458,0.402]	Sat	4	one-day	1340	29	10.40258980721046
Aug21	(-0.201,0.166]	[0.0458,0.179]	[0.0458,0.402]	Sat	4	recurring	288	5	2.2325753938382262
Aug21	(-0.201,0.166]	[0.0458,0.179]	[0.0458,0.402]	Sat	5	one-day	215	4	1.8449454908159584
Aug21	(-0.201,0.166]	[0.0458,0.179]	[0.0458,0.402]	Sat	5	recurring	38	0	0.33245549367892735
Aug21	(-0.201,0.166]	[0.0458,0.179]	[0.0458,0.402]	Sat	6	one-day	917	10	7.47209385662926
Aug21	(-0.201,0.166]	[0.0458,0.179]	[0.0458,0.402]	Sat	6	recurring	157	5	1.2839014158326103
Aug21	(-0.201,0.166]	[0.0458,0.179]	[0.0458,0.402]	Sat	Wales	one-day	210	6	2.350712799493551
Aug21	(-0.201,0.166]	[0.0458,0.179]	[0.0458,0.402]	Sat	Wales	recurring	31	3	0.3992935174833664
Aug21	(-0.201,0.166]	[0.0458,0.179]	[0.0458,0.402]	Sun	London	one-day	525	11	3.0607729536945354
Aug21	(-0.201,0.166]	[0.0458,0.179]	[0.0458,0.402]	Sun	London	recurring	83	1	0.49640360106494064
Aug21	(-0.201,0.166]	[0.0458,0.179]	[0.0458,0.402]	Sun	1	one-day	278	16	1.921241432001212
Aug21	(-0.201,0.166]	[0.0458,0.179]	[0.0458,0.402]	Sun	1	recurring	32	2	0.21506691594665917
Aug21	(-0.201,0.166]	[0.0458,0.179]	[0.0458,0.402]	Sun	2	one-day	334	13	2.321981480074778
Aug21	(-0.201,0.166]	[0.0458,0.179]	[0.0458,0.402]	Sun	2	recurring	64	0	0.4323548989051178
Aug21	(-0.201,0.166]	[0.0458,0.179]	[0.0458,0.402]	Sun	3	one-day	386	6	2.439696719817128
Aug21	(-0.201,0.166]	[0.0458,0.179]	[0.0458,0.402]	Sun	3	recurring	59	1	0.3856482978393787
Aug21	(-0.201,0.166]	[0.0458,0.179]	[0.0458,0.402]	Sun	NA	one-day	190	4	1.226526075970871
Aug21	(-0.201,0.166]	[0.0458,0.179]	[0.0458,0.402]	Sun	NA	recurring	44	2	0.2770001353817465
Aug21	(-0.201,0.166]	[0.0458,0.179]	[0.0458,0.402]	Sun	4	one-day	789	20	6.136640160332804
Aug21	(-0.201,0.166]	[0.0458,0.179]	[0.0458,0.402]	Sun	4	recurring	139	0	1.103482253144539
Aug21	(-0.201,0.166]	[0.0458,0.179]	[0.0458,0.402]	Sun	5	one-day	122	2	1.0862896471854937
Aug21	(-0.201,0.166]	[0.0458,0.179]	[0.0458,0.402]	Sun	5	recurring	30	0	0.2697114611418425
Aug21	(-0.201,0.166]	[0.0458,0.179]	[0.0458,0.402]	Sun	6	one-day	567	10	4.620429338805785
Aug21	(-0.201,0.166]	[0.0458,0.179]	[0.0458,0.402]	Sun	6	recurring	76	0	0.6404415822022927
Aug21	(-0.201,0.166]	[0.0458,0.179]	[0.0458,0.402]	Sun	Wales	one-day	141	4	1.6224252103238048
Aug21	(-0.201,0.166]	[0.0458,0.179]	[0.0458,0.402]	Sun	Wales	recurring	14	0	0.18476095574810003
Aug21	(-0.201,0.166]	[0.0458,0.179]	(0.402,0.759]	Mon	London	one-day	430	1	2.4993793158554594
Aug21	(-0.201,0.166]	[0.0458,0.179]	(0.402,0.759]	Mon	London	recurring	132	2	0.7643994666617987
Aug21	(-0.201,0.166]	[0.0458,0.179]	(0.402,0.759]	Mon	1	one-day	270	4	1.898067683249116
Aug21	(-0.201,0.166]	[0.0458,0.179]	(0.402,0.759]	Mon	1	recurring	83	2	0.58597899865423
Aug21	(-0.201,0.166]	[0.0458,0.179]	(0.402,0.759]	Mon	2	one-day	309	4	2.0793723449009383
Aug21	(-0.201,0.166]	[0.0458,0.179]	(0.402,0.759]	Mon	2	recurring	114	0	0.761856100200958
Aug21	(-0.201,0.166]	[0.0458,0.179]	(0.402,0.759]	Mon	3	one-day	345	5	2.0894762437315872
Aug21	(-0.201,0.166]	[0.0458,0.179]	(0.402,0.759]	Mon	3	recurring	103	1	0.6368346605905998
Aug21	(-0.201,0.166]	[0.0458,0.179]	(0.402,0.759]	Mon	NA	one-day	183	2	1.1608023212322198
Aug21	(-0.201,0.166]	[0.0458,0.179]	(0.402,0.759]	Mon	NA	recurring	57	0	0.3754185375738197
Aug21	(-0.201,0.166]	[0.0458,0.179]	(0.402,0.759]	Mon	4	one-day	792	15	6.2932314158176705
Aug21	(-0.201,0.166]	[0.0458,0.179]	(0.402,0.759]	Mon	4	recurring	262	10	2.0897487489832116
Aug21	(-0.201,0.166]	[0.0458,0.179]	(0.402,0.759]	Mon	5	one-day	85	1	0.7125883608678718
Aug21	(-0.201,0.166]	[0.0458,0.179]	(0.402,0.759]	Mon	5	recurring	50	0	0.4246473315006418
Aug21	(-0.201,0.166]	[0.0458,0.179]	(0.402,0.759]	Mon	6	one-day	456	9	3.650479741136339
Aug21	(-0.201,0.166]	[0.0458,0.179]	(0.402,0.759]	Mon	6	recurring	139	2	1.1481849423993769
Aug21	(-0.201,0.166]	[0.0458,0.179]	(0.402,0.759]	Mon	Wales	one-day	149	0	1.707854940666994
Aug21	(-0.201,0.166]	[0.0458,0.179]	(0.402,0.759]	Mon	Wales	recurring	31	0	0.35891361488558193
[truncated: 70,781 more rows]
